# Supplementary material for: Dynamic network biomarker identifies cdkn1a-mediated bone mineralization in the triggering phase of osteoporosis
Source: Exp Mol Med. 2023 Jan 4;55(1):81–94. doi: 10.1038/s12276-022-00915-9 (PMC9898265; doi:10.1038/s12276-022-00915-9)
Supplement: Supplementary file 2 — Supplementary Table S4 [file 12276_2022_915_MOESM2_ESM.xls]

## Sheet: Gene_expression_TPM
Gene	D3_a	D3_b	D3_c	D4_a	D4_b	D4_c	D5_a	D5_b	D5_c	D6_a	D6_b	D6_c	D7_a	D7_b	D7_c
ENSDARG00000000001	4.9387	5.05718	4.86041	6.4933	6.09215	5.047	7.06889	6.5334	5.94701	7.71936	7.02615	7.6623	9.20748	11.5529	6.47044
ENSDARG00000000002	9.4393	8.80827	14.6825	6.68095	4.24797	12.9571	3.94323	7.03765	9.06544	3.14568	6.12789	7.9567	2.09558	2.77014	4.27613
ENSDARG00000000069	67.8536	72.5652	79.1534	71.0454	64.0644	70.2775	44.0239	42.4337	46.7454	36.9127	42.6995	35.9183	37.1207	35.0843	37.4112
ENSDARG00000000103	45.8331	40.7864	59.16	34.3579	16.5988	50.8438	20.6437	32.3211	38.1271	15.4275	25.2822	31.3936	11.8108	13.9495	24.0461
ENSDARG00000000151	4.26861	3.70003	4.18948	3.92584	3.08092	4.03638	4.41854	5.15711	4.89795	4.93555	5.29313	10.5542	3.52202	4.7096	6.22419
ENSDARG00000000175	16.0465	13.5421	9.82441	10.4132	6.46499	8.52645	6.36921	8.08909	5.8049	5.89958	5.50116	5.85921	5.95731	5.29523	6.51223
ENSDARG00000000229	13.037	10.2749	9.58948	10.8482	6.36634	10.5551	6.51755	7.92479	6.46209	5.52585	5.9619	3.84727	4.68928	4.08913	4.8183
ENSDARG00000000369	15.7913	15.907	14.6328	15.0747	21.5916	20.1999	17.404	16.208	17.6884	9.86385	9.69694	6.05274	6.50426	5.30011	5.76045
ENSDARG00000000380	4.49548	3.61294	10.4254	11.6246	9.81604	10.7766	20.1795	21.4379	13.9626	19.4183	19.7252	6.29713	17.1365	20.4161	5.84656
ENSDARG00000000442	12.267	14.9864	13.2558	14.4243	12.9219	12.9764	8.69125	8.75868	6.45211	4.79456	7.17279	6.76879	4.27852	4.50998	3.89755
ENSDARG00000000476	3.01063	2.62109	4.63039	1.89693	1.69295	3.20465	3.30527	4.58308	6.12032	2.96038	4.54461	10.8535	5.07266	4.09651	6.96108
ENSDARG00000000503	104.195	87.6096	98.5899	110.561	63.9605	77.5581	67.1697	90.6713	62.9765	51.71	81.8245	50.5329	47.7455	55.9819	39.5608
ENSDARG00000000551	24.4942	22.0733	16.7365	15.9264	12.172	15.774	8.89782	12.8939	20.5106	4.24596	9.39103	38.4239	6.18921	5.1434	6.02841
ENSDARG00000000567	18.7134	18.6255	10.5039	12.9871	9.66761	9.48693	9.05718	8.98223	7.8228	7.59538	9.8682	8.79948	7.62086	8.87882	7.10016
ENSDARG00000000666	25.8636	25.2603	33.5878	37.116	38.994	31.4582	45.4469	54.198	57.1981	53.0365	64.0983	76.0935	58.673	62.694	57.0807
ENSDARG00000000747	1.94237	1.29655	1.86506	2.35845	1.39768	2.00978	1.79321	2.30452	2.08834	1.74841	3.00158	2.36425	1.99363	2.84477	2.8426
ENSDARG00000000760	8.05265	5.53742	6.94315	6.30813	5.6396	4.31751	3.68088	5.82867	6.63578	8.49377	9.96659	12.4684	10.9661	13.4701	16.0099
ENSDARG00000000779	51.0003	50.9639	43.3216	40.8974	42.2424	38.3262	37.0817	35.0982	40.7151	34.4948	42.8169	47.6576	48.4715	48.6003	42.7958
ENSDARG00000000796	13.622	12.4196	12.4273	18.6535	11.3166	19.5951	8.26241	12.2799	15.7005	5.21965	5.50451	15.2561	3.27515	3.46668	8.57679
ENSDARG00000000830	11.6846	9.22532	8.18124	8.77417	5.95968	7.48573	7.24137	7.39991	6.31164	7.06045	7.92875	7.36914	5.89847	5.92436	4.76446
ENSDARG00000000853	35.2998	34.5407	29.5492	27.9809	19.6306	31.6661	28.3661	35.5094	41.8847	35.0308	46.8106	49.835	39.6114	41.8235	53.026
ENSDARG00000000861	28.6086	25.1159	29.4932	27.1483	17.3884	29.0218	19.7674	24.6778	24.1946	14.1907	21.3385	24.9203	13.0648	14.0242	16.8078
ENSDARG00000000887	10.648	14.1236	4.20793	6.55067	6.50179	3.91153	3.18533	3.25068	2.43465	2.28845	3.44763	1.88298	0.784037	1.69758	1.79576
ENSDARG00000001057	56.092	55.1663	56.6484	52.8904	40.0432	62.9685	61.8331	74.1622	83.2963	89.7139	87.8294	97.0136	105.703	90.4659	131.15
ENSDARG00000001154	2.92462	1.65735	4.21848	4.56665	2.89288	3.69365	4.93176	5.90777	4.5773	4.50644	6.2657	7.37454	5.1522	6.13731	3.29378
ENSDARG00000001241	95.6881	107.71	87.6769	81.6359	55.8673	83.212	62.4854	66.6737	65.6343	54.7483	61.1151	48.0919	49.5947	50.4587	51.6636
ENSDARG00000001313	13.3443	14.9066	9.8258	9.35564	6.1188	6.32257	4.37564	3.80446	3.16505	1.86228	2.67807	2.6746	0.757903	0.925371	2.40096
ENSDARG00000001442	3.1594	2.53719	5.65573	3.12739	1.57871	4.17488	3.15515	3.05889	5.01047	3.51976	5.78698	5.71624	4.25386	4.48398	9.10643
ENSDARG00000001470	12.0808	8.9854	9.92952	9.26725	7.86431	5.83371	5.7062	7.85869	4.59335	3.95175	5.31893	5.07702	5.37598	4.83156	4.36212
ENSDARG00000001557	21.6465	17.6515	17.8804	20.0637	15.3962	17.1056	10.9659	13.5067	13.6406	7.4958	8.18576	12.398	8.35467	6.48887	7.8662
ENSDARG00000001558	43.2793	42.6498	40.1451	21.3247	12.3519	29.637	10.848	12.5055	13.3297	6.35505	5.76455	11.2626	2.65266	2.67201	7.27896
ENSDARG00000001712	0.91359	0.791372	1.75548	0.786011	0.708376	0.867699	1.18361	1.29093	2.56843	1.20212	1.26773	3.32347	1.48633	1.02503	3.5297
ENSDARG00000001734	34.4105	29.2973	33.3279	43.0801	41.2761	30.5794	33.1108	31.1423	27.9922	24.4134	27.8348	28.4871	22.3697	23.9961	21.8691
ENSDARG00000001754	20.0633	17.4307	18.1673	18.6235	17.4487	15.1145	18.2216	19.5102	26.7514	23.6884	29.383	49.0414	38.178	33.8127	43.3612
ENSDARG00000001760	12.8004	10.9313	12.1086	7.3962	6.04445	9.58711	3.59648	4.89212	1.32319	1.46706	2.16975	0.294421	0.648371	0.723649	0.607513
ENSDARG00000001767	9.81703	11.0118	9.9082	6.34667	4.66303	5.55205	4.12519	3.57834	3.94515	2.11691	1.9773	2.32244	1.48277	1.02485	2.59744
ENSDARG00000001782	5.03097	4.27648	2.91889	2.55764	2.63705	1.46105	2.66503	2.36841	1.73493	0.952764	1.4158	2.28059	1.52331	0.80483	0.475771
ENSDARG00000001804	2.44589	2.31731	4.62784	4.09175	4.05637	3.33865	5.26297	4.66682	4.114	5.25664	5.08156	7.27743	6.3367	7.04626	8.49984
ENSDARG00000001807	9.66967	9.18546	8.11797	12.6803	9.18461	9.15768	9.13471	13.4471	12.8805	10.1253	14.3854	20.3653	10.9673	12.6573	6.06269
ENSDARG00000001859	6.70044	10.0235	6.08131	8.13574	5.66249	5.22434	3.41473	3.55278	3.41999	3.16701	3.16857	1.06908	2.16389	2.84071	2.18973
ENSDARG00000001873	80.5932	80.5958	40.8231	51.0954	40.3826	28.0864	21.6755	25.3027	15.6048	12.0286	16.2228	25.0786	10.3693	8.32975	10.7209
ENSDARG00000001882	9.06726	7.40254	15.5736	7.65984	6.1081	12.5995	9.11237	14.3116	19.5305	13.3048	14.804	15.2546	12.5005	11.9222	25.533
ENSDARG00000001889	441.432	452.793	295.869	265.488	182.541	310.464	135.739	168.913	147.581	116.655	126.769	53.4341	70.6127	74.6058	33.7838
ENSDARG00000001890	28.3559	26.323	29.6528	23.9726	15.3121	27.3219	13.4837	19.6481	20.3141	10.7986	12.7356	22.8529	8.51337	8.88855	12.8109
ENSDARG00000001891	3.42609	3.28814	4.71879	7.90939	5.95703	4.75881	5.38024	8.72063	7.03033	8.07364	10.6752	5.935	9.34819	10.9316	3.11071
ENSDARG00000001910	48.504	39.8252	45.9984	57.7041	50.8496	45.177	59.1091	57.4064	61.2576	59.6354	78.7194	58.3878	71.2668	85.1215	59.9894
ENSDARG00000001913	2.72162	2.09882	3.87467	1.93666	1.27394	2.08113	0.896878	1.31876	0.688665	0.495534	0.737756	0.127917	0.65246	0.589506	0.145558
ENSDARG00000001929	5.79084	6.91639	8.68458	10.6517	6.26939	6.32164	9.95159	10.3814	13.2309	12.1145	13.7331	10.8941	13.4268	14.2359	12.5807
ENSDARG00000001933	3.52749	3.65537	4.5622	5.40743	3.63972	5.49659	5.88366	8.2281	7.03997	4.01059	6.10328	5.84808	4.05838	4.82828	6.38843
ENSDARG00000001939	8.84227	9.50406	7.25592	9.09259	6.95066	6.14749	6.25041	6.92537	4.24066	4.66196	5.24217	4.12866	4.40036	4.08324	2.24385
ENSDARG00000001940	31.7928	33.5831	40.7188	38.6163	36.9489	35.1522	35.4946	34.911	43.856	51.8363	57.1019	83.265	79.5045	68.7466	70.0298
ENSDARG00000001950	1798.24	1757.3	2211.27	2131.65	2733.29	2772.58	2766.98	2584.45	2979.63	2433.32	2426.76	2420.91	1906.02	1841.75	2215.65
ENSDARG00000001953	5.84182	6.45208	9.79557	12.0075	8.40856	11.0554	21.983	33.875	77.4102	19.8285	36.9307	65.9134	22.0538	24.2435	43.1986
ENSDARG00000001971	7.41567	4.94004	14.9858	9.45439	7.96606	8.37334	6.02027	7.42839	2.08293	2.24122	1.91334	0.117087	1.8201	2.21672	0.106588
ENSDARG00000001975	28.9732	28.1725	36.8555	51.5658	51.1254	75.3474	66.49	66.9053	94.8163	83.7025	99.611	66.9339	108.539	105.897	30.1153
ENSDARG00000001993	37.4439	29.8949	47.3671	23.4066	14.1014	20.4518	4.32787	6.37547	7.48692	2.48435	3.33271	10.2008	2.12232	2.1567	13.6282
ENSDARG00000001999	7.1381	5.96261	3.95551	4.71364	3.92524	2.99208	3.442	3.10946	2.09972	2.30344	2.31654	0.719635	1.62596	1.70096	1.05122
ENSDARG00000002002	9.69097	5.71832	10.4813	8.91804	10.2276	11.2419	11.4837	10.5883	11.5818	14.3287	16.6796	65.8005	17.86	16.6055	25.6492
ENSDARG00000002006	7.92267	7.30723	8.04915	8.82702	10.0509	7.69814	10.3519	8.375	10.5123	9.86464	10.7924	10.3209	11.939	13.1098	8.65781
ENSDARG00000002013	5.44149	5.02969	3.50928	9.06731	6.68326	4.73154	9.02712	12.3982	7.53418	7.66064	11.0438	8.40443	8.81686	10.3345	4.19167
ENSDARG00000002016	31.7634	33.6269	27.4425	25.2328	24.0221	24.2084	25.8758	19.9041	23.0563	20.3729	20.9227	20.0769	20.5158	22.2066	18.6315
ENSDARG00000002021	24.1852	21.0316	45.802	28.9464	22.0734	33.1759	22.072	22.2688	22.5555	14.3603	16.1508	16.9329	10.6848	11.2629	17.4804
ENSDARG00000002031	21.8038	19.4863	23.4026	16.5397	8.64189	22.8632	11.679	17.1899	15.5782	9.67914	12.0087	14.31	8.71692	8.82698	9.51165
ENSDARG00000002037	3.72567	3.16963	3.80236	4.57913	4.64271	4.67041	6.32082	5.88424	4.5321	4.55215	6.31461	5.18621	4.47883	6.23955	5.24575
ENSDARG00000002071	23.4384	16.1597	15.4367	32.4776	20.7938	18.6519	18.6737	28.449	14.2138	8.32327	12.2337	4.45156	7.48546	8.07523	5.24733
ENSDARG00000002084	25.5311	21.168	35.9351	15.684	8.16223	35.0862	9.891	20.1518	22.4655	6.18625	9.35746	9.87184	3.88526	4.258	8.98665
ENSDARG00000002165	4.10671	3.6913	11.2582	7.05769	6.85839	7.38125	8.15693	6.65434	7.97023	7.3712	8.48946	11.3855	17.161	13.4655	16.4671
ENSDARG00000002184	29.0629	29.7983	28.4913	25.8137	24.0396	23.1601	24.0702	21.695	25.8493	27.6859	31.4204	45.7621	31.4643	32.0195	29.9393
ENSDARG00000002190	48.6357	48.3181	57.5931	57.8155	65.0378	56.3604	68.6825	57.1884	76.5556	53.3899	80.2267	163.654	82.7358	82.0992	78.4947
ENSDARG00000002192	23.226	21.4119	34.708	24.2637	22.8792	21.7608	17.2098	17.2581	12.2609	10.091	13.3781	4.55482	6.69935	8.38378	5.98924
ENSDARG00000002194	2.26419	2.08871	1.07886	1.27331	1.4014	1.76539	0.900599	1.03683	0.732863	0.548812	1.2154	0.421468	0.701965	0.779937	0.274054
ENSDARG00000002196	4.90625	5.54005	5.50797	7.78085	5.67006	5.03606	7.58596	9.62872	9.47337	6.99065	12.7992	19.8109	8.35561	9.86007	11.5686
ENSDARG00000002197	131.864	119.702	96.9038	120.067	86.5274	65.3253	34.8341	45.0958	31.7541	20.1342	29.855	13.8336	18.3826	18.631	14.8681
ENSDARG00000002204	27.6195	30.323	56.7245	85.8979	85.8919	60.9913	86.4491	79.686	76.8248	145.213	201.498	208.664	927.871	600.127	121.474
ENSDARG00000002210	14.2296	12.8738	15.8894	25.8315	25.7443	23.3053	24.2403	23.5007	22.9533	19.0689	22.602	21.3918	21.6421	24.4277	12.7678
ENSDARG00000002215	27.589	30.5951	23.9047	22.0104	14.6879	21.3099	15.5521	17.1073	16.5603	11.6227	14.7171	22.4402	11.1007	10.1554	12.8975
ENSDARG00000002230	64.0909	53.8633	70.329	79.5851	61.9225	78.841	63.2634	68.6565	52.557	55.5173	60.9303	34.4327	42.5526	46.2041	24.5746
ENSDARG00000002231	3.02279	1.0863	1.16834	3.44248	4.0545	2.18442	6.40038	5.25047	1.28205	3.55227	6.4798	5.79309	5.11664	4.61795	2.01357
ENSDARG00000002240	157.855	171.493	94.2334	139.422	154.423	93.0174	131.142	108.092	94.7717	222.296	173.248	155.845	354.739	294.971	139.614
ENSDARG00000002249	8.42658	7.57155	18.0936	10.6673	8.50796	17.3255	14.4314	19.6174	30.5018	20.0798	27.5653	40.4879	26.3131	25.7827	38.5578
ENSDARG00000002259	0.294967	0.698652	1.46237	3.29499	5.87023	2.71776	5.36397	4.05219	3.83731	9.4411	6.94796	2.08646	8.03603	5.4203	4.34141
ENSDARG00000002271	36.2247	40.0179	59.9983	49.0957	34.1507	71.3596	48.5131	61.7197	163.916	74.3365	101.48	251.221	90.2455	92.7008	203.977
ENSDARG00000002298	3.46206	3.8091	3.17764	9.54639	10.8098	4.60019	13.0821	7.77342	19.759	12.1381	12.909	46.7209	14.4728	10.7952	10.5815
ENSDARG00000002304	22.2997	24.42	20.2261	18.5668	20.8274	12.5571	14.9104	10.7421	8.63118	7.20224	5.7668	4.24341	4.26487	3.49927	4.66213
ENSDARG00000002311	7.76838	6.44001	1.00471	3.58433	2.1082	3.92968	2.01812	1.42294	0.918738	1.78882	0.94322	1.37375	1.144	1.1733	0
ENSDARG00000002336	22.3594	21.792	20.531	21.3911	17.5989	17.9398	17.3574	17.3227	17.3522	13.2217	16.4694	15.973	11.8048	14.1476	14.7272
ENSDARG00000002353	0.774531	0.733815	0.878704	1.30672	1.14316	1.03105	1.1938	0.746691	1.31134	0.788496	1.82144	4.20169	1.24066	1.84708	2.73745
ENSDARG00000002362	26.731	25.0243	31.6714	35.2833	34.3799	34.4292	37.4488	33.5999	37.4634	33.0377	38.4176	27.655	39.7222	39.6409	35.7973
ENSDARG00000002369	96.4184	87.9454	91.2018	91.1853	56.9508	115.172	97.8023	123.339	216.374	164.447	356.515	540.713	257.889	317.407	395.958
ENSDARG00000002385	3.81462	2.74671	3.40963	3.2484	1.86339	2.31557	2.23422	3.07439	2.29781	1.22974	2.53196	2.06868	1.37318	1.45956	1.81301
ENSDARG00000002391	7.23196	8.80944	12.57	19.5136	25.3376	14.1024	24.5079	19.0292	19.0066	23.7899	24.0847	26.7957	23.4415	19.6495	25.7658
ENSDARG00000002394	4.19797	5.12459	15.3832	11.057	15.8473	9.62606	9.60926	7.54158	5.95774	5.27946	6.03809	2.61051	4.35918	3.9018	2.15364
ENSDARG00000002401	11.7339	11.3481	8.15448	10.1607	10.3694	6.79534	5.96475	3.97099	6.33288	3.54435	3.84307	8.98185	3.3788	3.49262	3.81402
ENSDARG00000002403	58.515	68.2185	48.1821	33.4424	21.15	30.171	13.4098	18.0598	13.4913	8.87431	9.73297	9.2816	4.28808	3.49245	8.27207
ENSDARG00000002479	7.81023	7.25017	7.41434	4.26587	2.75946	3.1926	2.08675	2.50476	1.71675	1.01731	1.07283	2.20558	0.206539	0.55605	1.57238
ENSDARG00000002487	16.9517	16.1386	16.4609	14.7078	12.171	14.6586	12.7489	14.1687	20.3207	16.4097	18.9039	24.5306	16.1578	17.5245	26.6079
ENSDARG00000002507	4.41336	3.77801	4.84531	3.06017	2.49041	4.45068	1.82319	2.67733	2.14822	1.38551	1.68167	1.10418	0.459757	0.800174	1.08349
ENSDARG00000002509	1.54121	1.73833	3.3538	2.42385	1.72614	2.12145	4.36784	2.82305	6.52713	3.04194	3.92084	18.9855	3.24236	2.21693	4.79336
ENSDARG00000002523	41.955	43.9098	65.2639	72.2165	63.3202	93.3599	55.4464	58.6523	79.5749	50.5171	54.3932	44.4826	34.3604	37.4729	22.9765
ENSDARG00000002549	8.09262	8.34873	7.31357	6.34695	7.02238	8.2307	8.86242	6.06657	9.49994	7.64715	8.61766	8.54108	9.71057	9.95925	9.95337
ENSDARG00000002582	5.07664	4.98491	3.92352	3.27371	2.12252	4.38797	2.2031	3.1908	2.65048	1.41458	2.08573	1.73873	1.36817	1.00229	2.38077
ENSDARG00000002587	83.1777	86.251	56.9901	62.8145	59.2164	48.4708	40.9402	41.8129	34.5347	27.4275	34.9475	13.7255	21.2291	25.958	15.2737
ENSDARG00000002589	4978.23	4533.67	4425.36	4771.92	6128.35	5016.32	4262.23	3364.72	4456.83	2196.73	2026.75	2709.78	929.935	1115.18	1610.63
ENSDARG00000002591	73.9932	64.8627	51.7345	45.3246	45.8594	40.6795	35.8412	39.2774	35.5885	29.1315	30.0892	35.8399	29.0063	24.8347	24.3649
ENSDARG00000002613	63.1994	71.1609	50.351	49.8209	62.905	31.234	36.838	24.9822	15.085	24.24	18.4724	13.782	21.1223	22.4369	10.9559
ENSDARG00000002642	23.5525	20.8503	27.2909	19.0478	18.1243	21.5641	14.0947	14.4943	16.4355	9.96335	16.5629	14.3769	7.37631	9.49675	11.7642
ENSDARG00000002644	15.9377	13.518	32.2932	39.6987	39.0985	33.2359	43.1246	38.7158	40.3547	33.9733	48.8388	31.3667	35.7274	39.508	30.9627
ENSDARG00000002659	80.8714	81.284	52.4699	62.8447	58.5482	47.7335	38.9104	39.0113	37.5921	31.6924	35.1785	42.434	26.5805	27.3118	18.991
ENSDARG00000002663	10.9681	11.3449	18.3933	17.3984	15.3834	16.6885	16.0648	16.1276	29.5134	23.3098	35.138	91.3614	34.5764	38.4508	33.6009
ENSDARG00000002670	17.251	18.6732	18.9274	20.5693	16.2296	22.9071	21.3486	21.7637	40.029	40.7168	48.6362	82.0622	51.7406	54.5421	66.0155
ENSDARG00000002682	4.38478	4.66001	6.64078	6.22218	5.07022	4.90454	4.91661	5.43008	5.46529	5.02205	7.62938	8.91947	7.09357	8.59974	7.66371
ENSDARG00000002690	21.2119	22.7646	15.2141	17.3224	18.4243	12.8871	16.9351	13.1519	12.2547	13.3134	10.6667	6.73393	10.0439	11.0572	5.52573
ENSDARG00000002720	21.3371	20.3933	20.3934	15.1951	14.264	19.2628	16.3736	16.7336	29.6599	23.6298	22.6705	46.9162	25.1866	24.6976	42.2488
ENSDARG00000002731	74.829	67.0655	63.5896	66.8402	52.5762	58.8141	47.9465	64.2543	47.0853	42.9425	53.0519	68.9885	38.3637	41.5169	35.8635
ENSDARG00000002732	14.8689	11.713	21.0789	12.8203	13.0475	15.4535	5.89206	10.0985	6.4807	6.2065	7.30252	0.393915	3.49906	2.01863	5.68626
ENSDARG00000002745	142.34	143.996	164.264	277.739	248.846	209.659	360.192	351.149	474.175	384.387	506.706	1093.73	529.552	522.646	1016.12
ENSDARG00000002748	14.7723	11.1897	15.3222	10.3713	5.22619	10.9659	7.70293	11.9219	19.3389	7.71256	12.6442	16.3316	13.6055	16.6416	20.3499
ENSDARG00000002750	7.42067	6.54756	4.68879	4.81464	3.53574	2.49706	3.02345	3.08684	2.76013	3.05227	3.49396	2.17517	3.3924	3.70743	2.4491
ENSDARG00000002754	9.55031	6.03217	14.3646	7.21534	9.31121	10.659	12.731	11.2735	16.9673	14.9541	14.6364	26.3784	16.3561	13.997	29.2842
ENSDARG00000002758	23.9406	22.2707	35.6423	58.8607	46.9324	35.6098	51.3843	50.4697	39.8738	28.7921	45.6656	47.0053	31.6329	37.3453	56.084
ENSDARG00000002760	4.79897	2.46456	2.20423	2.74466	2.1503	1.26403	2.24555	2.62887	1.10329	1.28062	1.43764	1.72221	0.880642	0.903195	0.78389
ENSDARG00000002790	254.446	251.144	261.895	234.536	179.99	262.23	178.323	196.688	217.264	171.098	186.643	238.668	157.011	156.328	146.178
ENSDARG00000002792	52.5294	48.6509	39.9283	48.7348	41.5602	37.8722	34.1448	33.3264	28.6581	21.87	28	36.1133	23.9495	23.5394	18.4759
ENSDARG00000002795	38.3096	38.7122	24.8632	23.4096	16.5271	25.9542	16.7675	20.1172	23.4416	15.4856	20.1227	9.36242	15.2283	15.6183	18.195
ENSDARG00000002826	10.9994	9.86951	9.59551	8.73616	5.67745	6.63955	5.80669	5.57026	5.08102	3.39697	5.40496	6.01517	4.12896	3.90895	5.7734
ENSDARG00000002830	8.96577	8.63682	6.56441	7.20079	6.84181	4.59692	5.63073	4.95432	4.50204	4.38282	4.23279	2.93563	3.78644	3.68167	3.40961
ENSDARG00000002840	28.8342	23.72	25.1714	23.5988	14.0278	24.7511	16.1566	23.835	21.7312	15.5459	22.2229	17.6231	15.2684	16.8587	12.6937
ENSDARG00000002916	4.56814	3.75093	3.0197	4.73316	3.39772	2.76931	5.20246	6.27561	4.46612	5.04911	6.72979	10.9248	6.32857	7.30836	5.85974
ENSDARG00000002917	0.715564	1.30375	8.77999	3.20804	1.44398	5.17102	4.62784	6.75516	11.8217	9.48072	15.1843	18.9113	14.7528	13.5233	18.8865
ENSDARG00000002933	21.6376	19.6623	13.6237	13.6303	10.1334	15.3382	9.96965	11.9333	11.5469	9.23183	9.96473	5.00451	8.45089	11.5762	7.5387
ENSDARG00000002952	11.5325	10.9263	6.6519	7.86094	5.7558	5.34524	4.95888	5.90021	4.74076	3.77275	5.29199	6.10813	3.57234	4.12431	4.04228
ENSDARG00000002967	23.2953	20.9178	28.7045	25.4146	24.6115	25.6912	25.0447	24.4398	40.7089	27.9418	41.9626	75.6267	44.5461	41.0482	56.3716
ENSDARG00000002968	13.91	12.1372	28.5206	25.3984	16.0424	19.6551	13.9081	19.3501	14.6984	11.7995	12.0256	8.11489	9.15115	8.1341	8.57448
ENSDARG00000002970	82.8188	86.9964	72.3784	59.6739	44.1043	72.0072	49.1359	55.5039	58.796	43.8705	53.7454	53.0388	41.4102	41.8145	42.3429
ENSDARG00000002971	8.4807	8.99388	8.27932	6.45743	3.93484	6.56351	3.95407	5.26157	5.22844	3.72929	4.27827	3.62143	3.08868	3.14024	3.44769
ENSDARG00000002986	0.702166	1.02812	16.2363	15.0673	13.5121	13.0084	25.5679	18.0647	26.3924	31.2202	35.0942	29.3492	29.3291	42.4207	15.5608
ENSDARG00000002988	220.238	196.33	214.868	311.355	249.671	233.108	196.603	213.977	171.553	102.721	152.699	77.8803	76.6672	76.7033	126.887
ENSDARG00000002991	11.2236	8.49037	8.75197	6.95826	4.27629	4.75745	4.27393	4.14353	4.17075	4.59456	2.36631	4.16147	4.38477	3.5042	2.90793
ENSDARG00000003008	20.9644	17.9683	19.7997	20.4954	14.8588	19.1912	19.4473	21.9715	22.3656	20.2056	23.7226	23.7508	22.0674	24.6727	17.4957
ENSDARG00000003017	45.9457	42.3087	43.4773	62.2318	83.3712	50.7113	79.4348	64.0827	82.4465	93.3903	96.7732	108.973	124.929	132.297	68.1737
ENSDARG00000003021	16.2591	16.3335	11.1706	11.0304	9.6186	9.9219	7.70416	8.17819	6.29978	6.41821	8.47314	4.32914	5.82758	7.79586	5.41287
ENSDARG00000003061	17.8767	16.4153	13.6265	9.6576	6.03495	12.0526	6.24109	6.22863	4.87186	4.20592	3.68049	7.00324	3.71996	2.47827	3.12805
ENSDARG00000003091	11.0643	12.4421	21.487	19.7875	14.8262	27.2749	27.84	25.8541	47.6944	22.0966	35.5564	91.7433	25.7351	24.9365	43.6608
ENSDARG00000003098	67.2579	64.4391	58.1731	49.623	29.9911	58.0653	29.8733	42.3871	52.0466	29.435	39.4683	53.0983	23.7208	27.4291	29.4782
ENSDARG00000003109	33.3979	32.9926	28.126	40.4026	36.7467	28.9808	26.96	28.0065	23.7834	21.0948	24.1025	32.243	17.9686	21.7884	20.8294
ENSDARG00000003113	28.897	30.756	147.061	110.676	103.888	123.872	150.618	139.004	159.259	136.268	138.225	114.597	137.513	140.445	211.287
ENSDARG00000003127	26.4333	24.0309	27.6721	33.9599	25.7139	30.9003	30.8464	33.9994	51.8116	33.7905	41.6759	49.2729	37.8057	44.0089	33.5684
ENSDARG00000003153	97.4974	107.378	68.2799	72.5279	84.8475	56.4098	63.8312	46.5305	33.9595	55.7002	43.5556	22.1362	41.2965	48.2568	29.6119
ENSDARG00000003193	3.75654	3.77155	5.41438	6.53549	5.14801	6.72589	6.09108	6.64981	9.57506	6.01636	7.27055	12.7761	5.39442	4.40347	8.5359
ENSDARG00000003200	6.64176	6.38425	6.42163	3.97743	2.18744	4.28708	2.04067	2.48039	2.22684	1.54424	0.814257	1.27063	1.13952	1.03885	2.0168
ENSDARG00000003203	16.2955	12.544	11.8549	84.5856	82.0479	73.9675	101.718	101.671	96.3601	76.0369	86.507	135.564	43.273	33.4426	106.076
ENSDARG00000003206	34.7776	28.0249	28.9267	28.274	34.2812	26.7711	27.5863	24.3212	24.5887	31.7717	30.5681	30.3681	36.3701	37.2063	36.6862
ENSDARG00000003207	13.5189	14.3197	10.6427	16.4759	16.8627	10.7403	19.0375	17.1493	19.0668	34.1847	28.7098	27.2369	40.1467	44.134	34.9906
ENSDARG00000003208	4.23041	4.85048	4.29806	4.10929	3.04686	3.38813	4.04728	4.34332	3.95153	3.5987	5.78426	3.48523	5.1585	5.86036	4.83343
ENSDARG00000003219	23.1996	19.3844	48.5	34.0861	28.4741	28.7704	16.4646	18.4714	20.7365	15.3016	18.2882	18.9667	13.6773	10.6821	16.6761
ENSDARG00000003281	24.9512	26.8809	38.7546	41.2541	29.6145	44.8857	54.9985	70.5538	160.617	75.0852	95.455	265.366	107.771	123.835	113.731
ENSDARG00000003293	47.5222	41.3889	29.5411	42.0423	29.4102	30.8883	25.4352	31.9336	25.9838	19.6538	34.6529	23.1945	18.7679	23.4507	11.1456
ENSDARG00000003308	131.891	133.051	123.033	111.765	67.7225	115.523	59.3308	83.8266	96.2638	63.0163	73.6947	92.3206	55.6583	48.9891	69.6373
ENSDARG00000003311	32.1049	27.8672	25.8581	40.616	30.3031	22.0545	47.2184	48.8589	29.0112	45.4632	65.0774	36.7645	66.8606	73.7993	31.611
ENSDARG00000003313	3.33705	2.98598	5.39488	5.94276	3.56377	9.54561	7.53081	6.07005	17.8036	5.84852	8.86889	31.8008	5.68783	5.13347	12.8758
ENSDARG00000003326	3.47372	3.67085	6.1054	5.19116	4.59266	5.88951	6.12133	6.1181	7.90045	10.8908	11.4851	3.51021	17.8388	22.6677	6.45235
ENSDARG00000003375	20.8559	23.1096	20.3077	18.687	23.583	16.1976	20.3248	13.8866	13.8921	12.0338	12.2248	17.078	9.64938	9.95683	9.64774
ENSDARG00000003403	8.4878	5.63301	7.74259	7.85975	5.86059	6.33125	6.55919	9.476	8.14695	7.07514	10.7007	8.28692	8.4135	9.16569	7.1415
ENSDARG00000003411	20.2842	17.1706	14.304	17.1304	13.8092	12.7946	12.5771	14.0447	11.4094	11.4924	13.203	6.76198	10.5388	8.35216	7.2457
ENSDARG00000003421	3.41293	1.81658	1.6532	3.05446	2.25481	1.74585	2.89808	4.10912	2.39459	4.16787	5.51279	7.90507	4.59306	5.32848	2.53985
ENSDARG00000003429	143.162	139.014	143.855	145.532	116.116	119.159	113.951	114.911	96.4314	90.0979	114.619	70.4972	92.5335	97.2063	86.5167
ENSDARG00000003444	30.2375	30.9902	33.696	37.4997	33.6322	31.6773	34.3135	38.7529	48.5806	37.7477	43.8717	61.7828	50.1301	45.5736	35.775
ENSDARG00000003469	93.6898	94.2976	55.1716	56.971	39.6496	67.3419	40.8127	46.9863	59.115	47.2542	45.3805	25.3818	39.6406	49.318	34.7165
ENSDARG00000003475	2.20025	0.934468	3.53252	3.31642	3.50028	3.67347	4.08537	3.61329	5.31197	5.24119	6.48528	6.82341	12.8117	10.7716	3.62923
ENSDARG00000003487	23.8108	22.0808	21.9232	17.6754	11.4183	17.7907	10.951	14.7416	16.4327	10.045	13.1042	17.51	10.2904	11.4487	9.93921
ENSDARG00000003520	3.56401	2.26765	3.31397	3.97107	3.72975	3.23204	4.75318	4.28814	3.7026	4.40914	6.10919	5.45513	4.69964	4.67926	4.19456
ENSDARG00000003523	5.73864	2.50273	7.61829	22.9167	26.78	10.0055	28.2244	21.9407	5.94659	8.80952	7.6092	11.874	2.41456	3.76045	0.502756
ENSDARG00000003526	146.527	147.82	107.605	111.256	154.447	90.0634	90.9067	68.548	83.4392	179.477	140.666	178.06	363.205	313.336	181.529
ENSDARG00000003527	16.0812	14.7496	18.4382	17.2271	17.178	12.4453	17.1847	19.0629	22.8224	19.4867	25.8678	47.1369	26.2012	24.3457	55.6574
ENSDARG00000003531	49.9038	49.634	37.8936	34.9899	31.098	31.9445	25.4006	24.7594	23.9188	20.1897	21.0076	21.5962	16.7138	15.045	15.1564
ENSDARG00000003564	30.6748	29.256	27.0655	27.3135	26.9162	22.1672	25.9834	28.7492	30.4735	33.2453	32.8747	33.8901	46.6788	41.9028	51.4501
ENSDARG00000003570	456.665	382.107	337.722	396.318	331.282	282.538	167.638	149.181	151.999	81.8278	98.1872	180.539	68.9242	52.0158	79.2976
ENSDARG00000003576	10.8335	9.12753	9.92267	12.2348	8.74887	9.29169	10.3404	10.7802	10.4982	11.6704	12.7442	9.73518	13.7642	14.9848	9.1381
ENSDARG00000003584	12.9828	12.8129	20.3281	17.6468	17.9836	16.7118	25.0828	20.4779	36.5092	27.7778	32.3589	71.7913	31.9536	36.5847	42.0902
ENSDARG00000003592	36.4916	30.591	29.5693	32.0134	33.2698	26.9229	23.6436	20.1225	24.2223	20.5012	20.0427	18.9201	20.6328	21.5459	19.6841
ENSDARG00000003607	23.3832	23.2843	19.2014	15.6446	12.5548	16.4668	14.0501	15.916	14.2223	12.7468	15.9532	15.3909	14.1332	14.375	17.0105
ENSDARG00000003616	16.9484	15.7716	17.1283	20.4202	14.5582	18.2081	16.3909	23.2604	19.6517	15.0086	25.6467	29.7299	18.3674	21.2178	17.9502
ENSDARG00000003631	13.6198	9.18522	12.8713	21.6044	13.1702	11.7575	16.6691	25.0089	15.7426	18.7555	27.1758	22.6104	23.2187	23.9822	14.5037
ENSDARG00000003632	5.76701	6.44244	9.57377	5.18384	4.90542	5.66038	2.11413	4.09926	2.28026	1.18922	1.17051	0.956769	1.26757	1.04003	1.66277
ENSDARG00000003635	13.7816	11.0169	19.9036	21.7538	19.0899	17.4287	14.4024	17.5918	13.0392	9.36172	12.1316	17.9302	9.5557	8.41275	8.79507
ENSDARG00000003675	10.1296	10.6213	10.0458	11.2786	9.7066	7.92777	6.12732	7.48047	5.8337	4.97853	5.4058	5.58329	3.81285	6.04716	5.92975
ENSDARG00000003680	33.192	27.9916	23.9104	25.9279	16.9574	19.451	17.0156	21.4416	19.2202	13.1936	21.3553	12.395	14.5429	15.4898	10.6463
ENSDARG00000003684	4.61802	3.24913	3.99854	2.49842	1.90366	3.29497	1.87754	2.48055	0.921781	0.843529	1.34381	2.32342	1.14779	0.863271	1.57735
ENSDARG00000003697	2.55697	3.46079	5.71414	6.94438	5.00374	8.78645	5.76764	8.17244	9.62753	5.19097	6.5387	6.06409	7.58223	5.93739	9.07255
ENSDARG00000003699	5.12106	4.63761	3.32594	5.46542	4.52425	3.25857	4.91314	4.90942	3.96425	5.79502	7.44207	10.5648	6.92119	7.50023	5.87325
ENSDARG00000003749	39.9445	46.1253	26.469	27.0132	32.0175	20.3053	16.172	15.2155	14.0783	13.772	15.0147	10.2917	10.6372	11.7824	7.24263
ENSDARG00000003750	13.8223	14.7241	9.3449	8.51042	5.83075	6.72813	4.39763	6.05629	4.83355	3.10038	4.40583	4.77645	1.92186	2.76431	4.10658
ENSDARG00000003751	4.44947	4.39952	3.54346	4.49496	4.56657	2.64248	5.36495	5.15681	3.23005	4.56029	7.02515	5.06846	5.6391	5.58801	4.71816
ENSDARG00000003757	14.0708	15.4062	17.912	23.0807	23.1154	15.5881	18.4337	12.1573	11.8057	11.3096	11.7979	16.4318	11.4032	11.2274	10.4404
ENSDARG00000003779	18.5624	15.8354	13.8286	13.2239	8.95315	12.9114	10.6076	13.087	11.3573	10.068	12.297	9.59959	9.61921	10.4259	7.98925
ENSDARG00000003820	61.3196	55.3706	47.3619	101.097	75.0558	89.0847	99.6061	105.747	92.7115	62.365	86.858	146.846	73.7576	92.1417	63.8728
ENSDARG00000003829	22.9338	22.6692	26.2614	26.1946	20.6644	26.3604	19.9306	21.8309	24.2042	17.0764	23.3582	20.0117	15.3649	15.9402	16.2793
ENSDARG00000003835	57.6083	52.7499	56.1528	55.3757	53.2935	37.8581	44.3359	37.7956	27.8576	29.476	36.7387	26.4823	31.0593	32.6432	41.5641
ENSDARG00000003854	11.4008	12.075	21.2769	16.7809	15.1171	16.9573	10.4879	11.2318	10.7867	8.28465	12.8311	8.53564	9.56365	9.75843	10.457
ENSDARG00000003860	76.3304	78.6865	58.7594	51.4203	54.4871	46.7551	38.1008	34.3462	31.5067	31.2426	30.3703	29.6284	28.1344	23.5559	26.2801
ENSDARG00000003869	40.2037	39.9914	52.9213	37.9099	38.5594	38.6542	28.8278	27.7581	18.2006	29.3185	26.0792	11.1879	20.8561	21.6689	7.25658
ENSDARG00000003872	24.9027	24.0807	23.2447	20.4754	13.8651	21.7809	14.9042	15.6266	18.9097	12.5489	17.6034	15.5531	11.8615	12.327	11.2027
ENSDARG00000003877	9.33006	8.49806	11.3721	8.52739	4.8722	10.0063	6.12966	8.62265	8.48639	4.29684	7.49731	5.18544	5.84984	5.31641	3.62813
ENSDARG00000003903	1.23742	1.27895	1.35791	4.04307	2.34052	1.86974	3.50689	1.95751	3.93802	2.9012	4.2615	2.04614	3.31324	3.96443	2.794
ENSDARG00000003920	114.648	117.475	97.2316	81.8935	78.5541	74.5763	58.3893	57.1814	64.7608	51.3921	51.2521	55.1919	44.7424	43.7187	52.8473
ENSDARG00000003938	93.8752	88.9886	84.1522	72.1569	71.4898	65.2581	53.5464	53.1742	51.2152	35.5733	43.2137	47.5338	35.4627	36.114	35.0583
ENSDARG00000003940	34.1235	32.6711	28.3859	33.0297	28.0423	26.338	21.8309	22.3753	19.7804	16.6374	20.6576	15.6626	13.6049	15.0018	12.416
ENSDARG00000003961	9.75666	8.48139	13.269	7.81633	7.96154	7.52312	6.65136	6.49448	5.51961	3.84479	5.17819	10.8756	4.6906	4.20305	5.1815
ENSDARG00000003968	0	0	0.180201	0.067671	0	0	0	0	0.659128	0.0641673	1.35339	17.3882	4.71926	3.0163	7.62612
ENSDARG00000003970	5.49497	7.39418	7.20979	6.57535	3.16977	7.53903	2.70833	4.08442	3.16458	1.61374	0.696195	0.482843	0.547293	0.481122	1.31864
ENSDARG00000003971	44.6157	41.2292	33.1625	29.8173	26.0449	27.0003	20.9007	24.2216	23.2895	18.0842	21.4907	16.4347	15.8953	20.6546	21.7002
ENSDARG00000003991	8.93875	7.5963	13.9196	12.4717	9.2132	16.5209	8.90482	8.2362	2.71656	5.98783	4.31498	2.68242	2.34019	1.80009	2.24256
ENSDARG00000004015	4.22115	4.30688	8.175	12.0485	12.1016	10.2306	11.7788	11.0626	11.9198	11.1256	12.9313	11.2215	11.3486	9.35063	7.8855
ENSDARG00000004017	13.1207	13.6247	14.8716	23.1268	19.7687	16.5773	19.3721	17.826	24.4168	17.0473	18.7795	43.9464	15.9098	18.1108	15.187
ENSDARG00000004023	88.1194	88.1111	64.2786	67.3101	49.5358	62.0516	43.4714	44.6502	43.9443	42.3854	48.3974	21.2993	38.2802	38.1804	32.7104
ENSDARG00000004049	39.4337	39.1398	31.9617	24.5231	16.1688	22.516	9.65795	13.5672	11.3179	8.13549	9.79547	4.70867	5.05268	7.21289	3.45475
ENSDARG00000004105	5.92419	5.81733	6.09696	6.40998	5.48113	5.31482	5.15025	5.9077	4.28997	4.68598	5.32185	4.55459	3.3254	4.22583	3.31446
ENSDARG00000004130	4.8711	4.35132	4.49996	6.75948	6.92439	3.62068	4.9303	2.54927	2.43603	2.43561	3.24447	2.46114	3.07431	3.50338	1.60032
ENSDARG00000004160	42.17	46.3972	39.9371	46.8427	57.8362	38.2893	52.9447	47.2802	45.0465	43.1018	52.6554	61.995	51.9514	50.6109	50.6798
ENSDARG00000004167	9.54872	7.95239	10.2914	9.87373	8.91647	7.51251	5.89239	6.69997	6.77575	4.39754	4.11395	3.96855	4.91408	3.56672	3.6127
ENSDARG00000004169	43.3834	47.3588	29.4199	28.1522	24.1362	16.4096	14.4514	15.3513	8.45239	8.28359	7.69087	6.34037	3.78401	4.03134	7.58585
ENSDARG00000004171	24.1191	23.9585	19.7882	27.5053	25.0381	17.852	28.1547	27.101	26.4388	25.0046	31.8908	41.6586	37.8658	40.2798	30.0551
ENSDARG00000004177	10.8122	7.19105	10.3721	23.6484	19.0435	17.3863	19.0753	27.0841	26.2181	15.3011	26.1516	37.1188	17.5043	25.3787	10.9341
ENSDARG00000004187	27.5079	26.207	23.6518	64.9772	44.9849	44.796	36.5542	53.5443	54.6619	46.9331	51.9506	112.194	37.8387	41.971	23.3307
ENSDARG00000004189	77.8321	68.7499	66.7263	58.9144	56.6466	43.5448	51.2962	47.1612	30.881	32.4211	35.8642	24.9232	28.4674	30.9314	23.2318
ENSDARG00000004199	3.34817	3.74152	2.23916	3.294	2.9317	2.06282	1.05431	0.609354	0.263983	0.395373	0.312713	0.0216881	0.0421423	0.0216108	0.0789733
ENSDARG00000004211	38.2288	39.8897	31.3406	33.9798	30.6136	29.1082	25.7264	27.6026	26.9519	29.0719	34.975	33.6793	31.5467	36.3128	31.4454
ENSDARG00000004232	26.1885	25.6061	14.1471	13.3786	9.67836	11.3666	6.48663	8.44589	6.79878	5.03759	4.61452	4.19546	2.42999	2.97459	1.72601
ENSDARG00000004246	12.5856	9.76534	9.99922	8.70053	5.37626	8.6594	6.09271	9.30737	7.82435	5.40751	9.08673	5.56709	5.30221	5.89926	5.21206
ENSDARG00000004251	28.7067	26.0504	29.8492	26.3625	26.3549	18.6344	18.5725	15.853	14.8944	14.828	12.0393	12.2367	9.93054	10.4717	10.6153
ENSDARG00000004261	146.746	147.357	101.042	141.709	168.324	98.319	113.317	83.6328	75.5833	81.3927	79.7463	77.8695	87.419	80.6858	60.3727
ENSDARG00000004262	2.43118	3.45506	3.08608	2.75516	5.68142	2.73294	5.4227	4.8243	5.11158	4.29198	7.5437	10.6458	4.11066	4.41993	5.1562
ENSDARG00000004280	22.8499	22.8939	20.399	17.6124	14.9386	16.9021	12.5757	12.5316	12.627	10.3059	12.7343	14.4397	10.0254	8.82297	10.3237
ENSDARG00000004296	111.257	126.765	106.332	109.807	130.16	89.0854	87.1823	71.7025	49.8234	61.219	62.9191	36.386	52.7422	59.3418	18.4709
ENSDARG00000004307	22.4668	19.2044	9.72868	11.5422	10.9296	8.65899	10.5647	7.6818	5.6684	6.80589	7.46829	2.62343	8.43067	7.13845	6.24604
ENSDARG00000004325	9.51497	9.85467	13.3506	9.01291	9.14192	9.26764	13.1758	14.3976	25.4416	16.8203	23.8233	66.9461	35.567	35.7638	38.7079
ENSDARG00000004358	110.522	92.4001	63.4207	57.5393	41.7721	51.4224	33.2531	38.5938	29.7232	28.6455	31.1893	19.6975	27.5601	30.1079	26.4037
ENSDARG00000004363	9.08958	8.93709	8.63835	7.1027	6.34046	7.99908	5.53366	6.0863	6.21106	4.11167	5.25822	4.18431	3.72816	3.55924	3.47465
ENSDARG00000004372	6.62806	5.90794	7.1569	6.07726	3.67966	5.0882	4.3693	4.4251	2.79363	2.41535	3.20903	3.65139	2.04743	2.57805	3.62788
ENSDARG00000004392	7.49953	7.17634	9.95801	12.1656	9.02289	9.10482	14.9486	8.65427	7.73413	7.52932	8.59585	4.24385	3.53412	3.77565	4.69117
ENSDARG00000004396	3.95801	3.16806	7.94329	7.09278	6.29664	7.49585	8.44507	5.49994	13.5587	8.79979	8.15318	15.5157	6.29771	7.55839	11.5506
ENSDARG00000004402	34.2638	28.4331	32.1769	34.2719	29.6947	24.3711	25.6908	26.3334	18.7027	19.0902	27.2306	15.1327	18.6425	17.793	10.2492
ENSDARG00000004406	7.95032	6.98787	8.34152	8.28095	5.15565	8.89483	4.07195	6.2286	6.16263	4.67603	3.34951	3.96852	2.72716	2.74877	2.11473
ENSDARG00000004415	36.6614	35.6433	32.1808	29.6657	18.6923	28.3106	20.8331	26.1369	27.4706	16.6402	25.535	18.1889	17.8664	18.4406	15.6905
ENSDARG00000004427	105.48	109.78	83.6778	69.1317	100.384	62.6235	72.7885	50.4568	58.2462	94.2655	63.9881	60.8225	145.71	117.658	68.5344
ENSDARG00000004436	8.86925	10.1948	6.01657	6.90491	6.7843	5.56106	7.14642	4.95737	4.31913	5.22591	5.51112	4.15171	4.54582	4.85923	3.05954
ENSDARG00000004445	1.81476	1.28952	2.33311	2.37664	1.87617	1.95545	2.96952	2.70084	2.39154	2.17896	3.60421	1.80108	3.48379	4.16035	1.90787
ENSDARG00000004447	3.62317	3.53673	2.46131	2.93286	2.48299	3.49105	3.73388	4.22329	6.02496	4.29793	5.81225	10.0407	4.90447	4.42204	4.54491
ENSDARG00000004452	147.924	145.09	124.851	116.8	91.5851	110.474	92.1529	95.653	92.9792	81.7844	104.259	103.692	83.4721	90.9005	91.9771
ENSDARG00000004459	1.70222	3.02388	4.58652	5.27047	5.87063	5.45861	11.9598	9.25646	11.173	14.6008	16.5344	4.08524	13.6827	19.8178	2.44666
ENSDARG00000004460	31.2995	26.2044	17.9913	18.2284	15.012	17.1031	12.6341	12.8899	11.2623	10.7706	13.1948	8.84459	10.4491	10.5757	7.02091
ENSDARG00000004470	38.7233	33.3542	33.4415	29.8746	24.9755	27.3104	20.1381	20.2629	18.348	13.7826	17.5503	18.0906	12.0492	10.5864	10.9282
ENSDARG00000004472	16.0876	18.375	11.9445	13.5868	10.3084	9.7527	9.03413	9.49519	7.77962	7.5736	8.89848	2.79975	5.4841	7.51439	2.79535
ENSDARG00000004473	1.40853	0.923875	1.63485	1.42082	0.686089	1.25277	1.68885	2.33194	3.33163	1.59675	2.78895	3.6678	2.07426	1.90919	1.74421
ENSDARG00000004497	10.7254	10.228	13.4181	15.2529	18.6436	15.856	18.8072	13.2898	16.4484	11.364	16.342	27.2722	13.4203	12.8464	12.1877
ENSDARG00000004527	56.6449	63.0589	53.046	44.0184	61.4896	38.5466	38.6469	33.1445	29.1786	30.29	32.8601	24.009	31.6678	27.5673	28.659
ENSDARG00000004539	13.7935	14.3506	15.2141	14.1065	13.6549	16.2872	23.8482	13.5863	40.4319	12.5131	19.6676	128.812	15.0239	16.8762	32.32
ENSDARG00000004576	9.21603	8.30563	10.6919	4.87638	3.11786	8.14898	2.68971	4.66631	4.92691	1.5528	1.92867	3.40714	0.662044	0.829887	2.17114
ENSDARG00000004581	27.4798	26.2768	24.7683	30.9858	22.8851	25.1197	19.5098	21.8464	21.2284	15.9694	20.5558	19.7814	14.3237	16.6872	14.281
ENSDARG00000004587	26.1874	27.9638	29.1649	22.0989	18.6553	25.0747	25.6148	32.0284	43.8754	31.5577	41.335	84.3492	46.599	48.7262	90.1354
ENSDARG00000004588	190.749	188.437	140.006	153.793	117.525	135.327	98.793	104.278	115.072	83.6257	112.251	63.0389	78.5746	88.8629	64.1807
ENSDARG00000004594	6.83304	5.99782	5.87425	5.36848	3.56329	4.66196	4.02489	4.30702	5.57126	3.25794	3.80664	6.66112	3.19636	2.3676	3.27225
ENSDARG00000004616	27.8088	23.1633	17.6333	21.61	17.452	17.7933	15.7074	16.0772	16.499	12.7003	15.7569	22.0124	11.3188	13.1253	10.4989
ENSDARG00000004634	10.8571	8.0261	7.17829	9.36389	7.22289	6.01633	8.23272	11.7716	10.9631	8.65485	10.7351	28.9775	11.2804	11.6183	11.5549
ENSDARG00000004636	13.1082	10.7505	15.8081	12.1159	8.27953	12.5398	8.56445	8.99066	11.883	6.1166	9.05862	10.5033	6.15109	5.46553	7.7289
ENSDARG00000004643	3.61638	3.37802	8.01487	7.8173	4.74584	6.47824	7.38597	7.83702	8.6744	6.89649	8.88082	10.8344	8.25098	10.1547	9.18354
ENSDARG00000004658	27.0755	29.7631	25.3902	36.8653	33.2849	31.8158	55.4726	42.8122	50.0296	37.0881	46.3614	84.0673	36.4645	38.3304	57.3702
ENSDARG00000004687	32.1797	31.6708	45.6851	45.1359	35.8228	34.6815	25.8788	26.169	17.9134	16.928	16.7066	8.97041	12.8686	13.7568	10.3989
ENSDARG00000004692	18.1846	19.143	15.2665	22.4673	20.4422	16.3688	16.5256	15.7292	18.9155	13.3701	18.3349	15.7966	10.3359	10.6006	11.8856
ENSDARG00000004695	7.73617	9.21138	7.61673	5.33135	4.58665	8.65023	5.38237	8.23414	9.29764	8.76255	8.2253	13.4164	9.95569	8.26326	16.2044
ENSDARG00000004706	68.46	64.8611	64.4115	55.1083	51.4585	57.0118	54.0976	49.5178	54.1808	50.6418	62.2079	56.79	64.0713	62.7217	78.177
ENSDARG00000004712	6.32396	6.21904	4.74517	5.09315	2.93276	5.51004	2.76018	3.55574	4.03304	2.83869	3.61566	2.91208	2.33805	2.74049	1.78571
ENSDARG00000004713	77.7649	75.1531	41.5248	54.3491	69.1934	25.0787	27.1638	17.3837	10.8554	12.2641	10.5944	9.8764	8.62201	7.27393	10.1635
ENSDARG00000004724	5.50789	5.88452	10.2053	6.77311	5.14149	6.0551	7.52799	9.01555	10.8104	6.63831	10.8139	11.842	10.1245	9.91183	27.9206
ENSDARG00000004735	120.045	117.708	91.4114	83.5575	55.0507	78.14	50.7983	60.5429	55.633	41.4449	50.4516	55.0398	32.7771	37.476	37.5847
ENSDARG00000004745	11.2288	9.10626	12.7496	18.942	14.5886	17.0973	19.8184	23.0226	19.5428	16.9397	20.4676	10.7398	12.3397	14.4703	14.6226
ENSDARG00000004748	21.2539	22.3549	27.1855	54.8859	45.7246	42.1672	59.9885	47.9847	52.2046	41.5491	66.1039	144.005	52.0252	52.7289	54.4184
ENSDARG00000004753	1.61528	1.75829	2.13354	1.23519	1.39901	1.88752	1.33112	0.723941	1.13807	0.664759	1.20178	1.2155	0.911002	0.899727	0.505833
ENSDARG00000004782	26.1134	22.9663	14.2182	19.8489	17.4241	13.7653	16.4698	14.9911	10.4877	11.6265	13.9767	6.97006	8.95431	10.1955	7.99786
ENSDARG00000004830	196.718	176.294	192.534	154.053	114.447	143.675	93.838	117.105	97.4807	68.7583	98.3312	90.3292	68.2358	67.0652	78.6903
ENSDARG00000004840	21.3935	20.0777	26.9728	22.6434	17.2531	23.1536	20.7343	24.4917	30.2184	24.213	29.3083	47.8253	29.4245	35.3093	24.1356
ENSDARG00000004851	3.5447	2.93011	2.66658	2.49575	1.91533	2.40685	1.86532	2.26596	1.98074	1.64342	2.2646	1.10583	1.70499	1.86842	1.35682
ENSDARG00000004866	19.4112	18.0345	22.2075	18.3076	14.2432	20.8884	19.0477	20.791	32.6844	25.6715	33.0988	45.2145	37.9297	35.2097	44.3164
ENSDARG00000004869	7.39728	7.33438	15.5002	16.2926	19.6858	15.7261	22.1017	19.6155	16.5204	20.0442	17.7961	14.863	19.3381	20.1798	11.9478
ENSDARG00000004874	1.60286	0.782309	1.13074	1.17952	1.09845	0.982806	1.4683	1.06762	1.28674	1.52109	1.65128	1.76694	2.14585	2.1519	1.42978
ENSDARG00000004930	10.1564	8.3951	22.3244	17.0634	10.2188	25.0766	17.6715	26.7979	48.8797	15.114	27.1296	73.901	18.4839	18.4181	52.7041
ENSDARG00000004932	9.44694	10.4242	7.60881	7.17082	4.63109	7.25606	4.96982	4.71457	5.24507	2.73545	3.29684	3.00104	2.24924	1.87965	3.35639
ENSDARG00000004937	11.8513	12.5258	7.9931	7.82817	7.19485	5.97603	6.17006	3.95571	2.94027	2.61983	2.96746	3.24678	1.80992	1.85627	2.22885
ENSDARG00000004939	25.1363	19.3463	16.171	17.2479	14.6068	12.591	9.80228	11.4343	8.39989	6.54195	10.4024	5.77535	5.82897	5.47541	2.85844
ENSDARG00000004948	28.5537	30.9729	33.1718	31.4704	32.8912	27.2721	44.0787	41.4169	45.3405	52.3568	53.5039	77.4273	73.6691	69.3505	88.3013
ENSDARG00000004954	1.1104	1.27351	1.28494	1.05022	0.528671	1.35146	1.79429	2.22126	2.46057	1.91095	3.49119	5.63985	1.06146	1.85363	3.11811
ENSDARG00000004964	6.69203	5.7996	16.9074	13.7063	12.2012	18.4068	21.0727	24.5632	28.86	31.1538	32.9548	25.6864	34.5815	34.3179	29.6345
ENSDARG00000004979	9.11719	6.68461	4.46379	7.87707	6.71402	6.95273	6.92486	11.8746	9.57968	5.14829	9.79046	7.26852	4.5879	5.53575	2.19154
ENSDARG00000005002	4.1727	3.20402	4.27971	2.56969	1.99834	3.42928	2.24144	3.52185	1.88365	1.256	2.72857	1.48819	2.38298	2.44401	2.30808
ENSDARG00000005004	4.0249	2.62475	5.40833	10.6627	6.66719	8.9902	9.67839	16.4683	13.5508	14.7326	14.6227	5.70461	10.8281	11.6317	8.65515
ENSDARG00000005023	66.7601	66.9158	41.9325	27.0024	22.4469	31.4306	12.0077	12.7549	6.01311	5.49755	5.63653	4.24426	3.41819	2.89362	3.76201
ENSDARG00000005057	10.6397	8.23826	8.89432	13.0106	13.0935	8.46934	13.4694	11.5251	12.366	9.79993	10.3872	11.8429	11.347	10.9306	11.3275
ENSDARG00000005058	17.7647	18.7889	21.8003	9.09786	4.57439	15.7452	5.19241	6.80595	8.59106	2.02507	3.2461	6.99834	1.23034	0.88551	4.2472
ENSDARG00000005078	25.3595	26.5366	27.1233	26.7169	24.7665	23.8573	27.8897	25.8833	28.5693	31.8025	45.7116	30.3006	46.4083	46.7922	30.5625
ENSDARG00000005092	2.37346	2.49512	1.2615	1.26329	1.08823	1.22177	0.860002	1.63775	1.41503	1.10804	1.358	1.57702	0.798002	0.982126	0.687898
ENSDARG00000005098	11.6977	12.2512	12.245	7.8051	5.2402	5.91464	3.60114	3.38858	3.78348	1.58347	2.25071	3.1723	0.807207	0.602093	2.06274
ENSDARG00000005115	47.6238	42.551	32.5102	33.5224	34.4445	30.2275	15.862	14.6295	11.3876	8.75933	10.825	6.45659	7.43998	7.63052	3.48557
ENSDARG00000005122	38.2568	32.6942	33.6322	36.6355	22.2678	30.7315	20.1064	28.896	31.3094	14.8277	20.9774	41.9416	11.2861	13.022	14.6171
ENSDARG00000005128	28.8427	28.9953	21.3567	24.2742	27.8838	16.7064	19.5513	12.0988	13.332	12.3706	13.4734	6.22962	9.72709	11.528	11.7471
ENSDARG00000005134	20.1546	18.5608	18.062	16.6561	15.5302	13.7044	12.9627	14.0209	16.4407	26.3549	27.1846	34.1056	40.8247	38.4213	35.4855
ENSDARG00000005139	20.2721	20.7937	29.902	20.7495	11.2151	29.0268	10.5249	13.6178	15.3757	4.82234	8.13683	1.81995	2.34387	2.40389	5.35557
ENSDARG00000005154	1.26535	0.922176	0.587465	3.02552	1.32074	0.0703387	3.03433	3.12004	0.368364	3.67574	3.97089	7.08169	5.06463	4.99832	1.4326
ENSDARG00000005162	166.323	170.532	223.882	187.947	174.837	234.729	139.762	134.246	183.602	89.8277	105.491	169.47	66.8462	65.662	108.397
ENSDARG00000005176	11.4793	9.30973	8.63077	7.76083	5.64903	5.44186	4.25094	5.29873	4.0837	3.7218	4.90615	2.50558	5.13909	4.25354	1.60508
ENSDARG00000005186	12.727	13.5548	9.36525	10.7426	7.14593	8.13471	8.02214	8.01854	7.53623	6.00272	7.88625	8.69202	6.7429	7.37956	7.16577
ENSDARG00000005191	1113.71	1190.46	1145.17	1213.54	1184.84	1194	868.754	918.291	935.455	783.003	735.908	529.002	591.937	647.28	714.843
ENSDARG00000005230	304.006	310.758	246.12	277.85	266.987	223.534	206.235	184.679	179.601	199.34	178.187	179.638	196.46	191.375	194.409
ENSDARG00000005246	12.2864	9.72105	7.66342	9.52228	6.97602	8.35925	6.66765	9.69632	5.68859	6.56126	6.85586	5.21713	5.45369	4.7379	2.88566
ENSDARG00000005251	47.5481	50.4723	24.5052	39.9718	41.5501	17.813	32.7656	23.5623	13.1264	18.8581	26.6908	12.7265	20.6295	16.8856	9.41694
ENSDARG00000005254	125.965	120.165	84.3373	112.798	117.64	79.383	80.8886	60.2517	57.3219	54.5357	57.0661	47.308	60.3318	56.1256	34.6686
ENSDARG00000005271	1.57204	1.27663	1.54908	3.49035	2.94573	1.13603	2.01545	2.67383	2.01855	2.27537	2.29048	3.1771	3.63793	3.05272	1.5494
ENSDARG00000005274	4.16122	4.32711	3.10658	2.61256	1.74442	1.98029	1.82169	1.44077	1.39237	0.841346	1.33089	2.71782	0.797137	0.715357	1.16704
ENSDARG00000005320	9.06241	6.75751	11.0695	10.5961	9.26061	7.21598	3.64637	4.45732	5.00163	4.32816	2.85273	2.79816	2.96571	2.70369	3.24196
ENSDARG00000005335	0.240423	0.227784	1.29561	2.04347	1.14181	2.25864	1.76019	2.7524	3.69641	3.87533	3.32785	1.09327	3.89462	3.44968	2.87513
ENSDARG00000005355	36.0213	36.0555	22.7602	28.0454	23.5309	24.3219	25.4564	25.0826	19.0957	20.7174	16.987	18.7833	17.1692	14.508	16.8461
ENSDARG00000005368	27.9176	23.1966	25.5219	23.3824	19.6009	20.795	15.214	16.0392	15.3024	12.4934	15.8102	16.2048	10.7206	10.1308	13.425
ENSDARG00000005374	8.04639	8.83126	8.18114	6.98365	5.57727	6.08658	5.42945	5.4552	4.50844	4.04254	5.1361	4.07602	4.06267	5.0716	3.34524
ENSDARG00000005392	0.30438	0.40373	0.734838	1.36006	0.770963	0.571896	1.72524	1.39384	0.748755	2.91571	2.95657	0.553639	2.39062	2.75833	0.783992
ENSDARG00000005397	14.6035	13.8358	17.008	19.4342	14.646	15.75	18.9002	22.0949	22.1031	17.7064	24.4677	25.8804	21.7523	25.505	25.7033
ENSDARG00000005416	11.4222	9.93585	10.2436	17.364	10.515	10.2946	13.4748	18.6385	13.1833	11.0949	16.9005	20.5647	13.3018	14.4178	13.9309
ENSDARG00000005423	105.414	116.364	155.306	216.087	199.661	171.224	157.069	166.178	145.519	110.819	110.915	94.772	68.2881	77.1178	86.338
ENSDARG00000005451	284.109	277.921	305.965	268.187	202.107	285.828	182.691	215.745	231.612	150.155	180.533	243.885	131.95	126.767	169.049
ENSDARG00000005454	32.4617	36.4013	28.2444	17.3661	12.7907	17.6273	8.95147	10.8818	8.75513	4.02299	4.74589	8.30353	2.2167	2.27347	5.75435
ENSDARG00000005462	9.01292	9.83026	10.2947	5.11452	3.13798	6.88249	2.10663	3.6734	4.42487	1.24096	1.60953	2.97327	0.608147	0.717279	2.06561
ENSDARG00000005463	19.7892	19.2176	28.722	25.1895	19.2067	30.0313	26.7563	32.019	33.7016	18.8349	21.5848	27.5792	14.2474	15.6085	17.142
ENSDARG00000005481	22.8264	24.4146	22.7673	27.3491	32.8081	37.7041	45.9823	38.6791	110.166	40.8776	51.8384	139.924	41.3845	43.7257	107.111
ENSDARG00000005485	38.3929	38.3497	48.8307	46.4904	48.7955	43.6256	31.4275	34.7645	17.6692	26.162	23.0337	5.26645	17.3113	14.6935	12.8645
ENSDARG00000005513	212.997	225.915	281.713	185.997	204.954	235.827	217.786	227.037	294.446	241.763	269.667	376.831	313.116	298.45	514.906
ENSDARG00000005518	11.9533	8.61332	6.53219	5.56022	3.35051	4.7854	2.49166	3.85474	3.07955	2.73955	2.72553	1.13416	1.65285	1.07362	2.42629
ENSDARG00000005541	38.1113	43.2548	39.0817	34.7899	26.7024	38.0172	24.1671	27.8754	27.1833	19.4549	25.2316	18.5598	13.2019	16.3141	17.7404
ENSDARG00000005551	150.605	158.061	114.608	103.061	68.8381	95.5774	59.1866	70.1185	69.1781	35.8692	49.728	57.2207	31.4052	34.3434	45.8147
ENSDARG00000005560	234.593	236.547	222.223	204.77	130.732	218.079	118.047	157.881	142.43	99.284	136.558	102.437	81.2501	88.6925	67.4779
ENSDARG00000005561	10.9257	11.1828	9.269	11.1243	7.54159	7.89545	5.76165	8.47926	8.05382	4.89023	8.48154	6.51786	6.11707	6.53881	6.25632
ENSDARG00000005565	0.688612	0.615132	4.35971	5.2365	4.76981	4.67768	11.2446	14.8117	18.7823	19.7709	26.6978	10.4178	23.4494	26.0903	9.66464
ENSDARG00000005590	8.11833	8.76276	6.28063	5.76138	4.64443	4.98269	3.37935	4.09106	3.22672	2.47546	3.40273	2.84692	2.9479	2.6688	2.21653
ENSDARG00000005606	15.9824	13.2494	10.7716	11.1261	6.5301	9.259	6.86968	8.83131	7.58592	5.83932	7.86569	5.86794	4.65496	4.58643	4.31262
ENSDARG00000005619	4.61285	4.60449	3.05399	3.52061	2.60801	3.27395	1.98429	2.18779	2.06528	1.32774	1.32019	1.3318	0.930004	1.03676	1.32604
ENSDARG00000005626	5.16643	2.86159	1.37064	2.08461	1.43802	1.55085	1.12629	1.09193	1.42883	1.09815	1.54411	0.883502	1.87281	1.28051	0.80428
ENSDARG00000005629	12.6474	11.6145	16.655	8.67937	4.50999	19.2151	4.40393	7.29384	5.49297	1.92828	1.67713	1.78837	1.48323	1.19524	1.19122
ENSDARG00000005643	34.3582	33.5714	38.4683	39.9239	25.3706	36.3881	25.2747	28.8393	32.3716	21.2078	19.4389	21.0199	15.1404	15.6004	20.2568
ENSDARG00000005648	8.94456	5.35222	4.87084	3.54398	2.98101	2.76412	2.11243	2.42523	2.56109	2.00545	3.31525	1.12981	1.61763	1.83681	0.649583
ENSDARG00000005673	5.38619	6.22745	7.24161	7.00553	8.58861	4.81594	8.4516	8.27734	9.1556	7.65185	7.98077	20.5718	7.34936	9.65177	8.81774
ENSDARG00000005675	22.5505	22.3325	19.1867	22.4835	20.8612	16.5729	15.3944	15.0806	12.1573	13.207	14.2584	14.5753	15.2886	13.3667	9.31527
ENSDARG00000005690	7.96185	6.98177	6.35382	15.5445	12.1707	9.03734	14.2589	14.4209	9.64516	9.71729	12.4353	9.10357	9.77564	13.3282	4.32537
ENSDARG00000005699	20.2856	16.5334	16.0621	14.9484	13.2216	10.5888	11.1293	11.0258	9.30031	7.3246	8.97597	9.67268	6.83129	7.0433	4.84294
ENSDARG00000005749	8.18885	6.02895	14.2086	7.36335	4.4492	12.8796	6.87362	13.8386	18.9016	20.2925	21.6955	40.5033	32.4567	29.1779	52.0305
ENSDARG00000005772	34.4801	32.3574	31.0465	29.4652	30.6974	22.5515	36.2833	31.7786	43.8754	52.2612	50.132	67.9204	87.9489	70.2053	98.7676
ENSDARG00000005789	15.7	13.7324	16.9387	11.0186	8.08018	15.6026	7.71335	9.98741	12.2878	7.19256	8.27707	8.97072	4.97647	6.62129	8.24194
ENSDARG00000005791	784.516	857.999	757.953	768.688	985.133	747.612	930.111	772.529	824.079	998.7	950.28	864.063	1315.84	1171.57	1184.21
ENSDARG00000005800	4.09158	2.60517	3.24333	5.94027	4.35795	3.7993	6.37969	5.62093	5.89	5.59219	8.18369	11.7368	6.39257	6.22403	4.81607
ENSDARG00000005823	13.7711	12.3468	9.50623	11.0994	9.4768	8.41008	8.00106	8.85955	7.91346	5.93356	8.26795	6.8725	6.63554	5.61451	6.93628
ENSDARG00000005840	209.188	211.246	170.85	240.204	272.314	204.113	190.723	175.082	167.361	152.936	141.296	123.996	125.794	135.419	94.007
ENSDARG00000005841	17.7749	14.3893	21.0333	21.4111	21.7329	22.5578	15.3314	15.2637	14.9735	12.782	12.0761	6.62102	8.97278	9.40556	5.25459
ENSDARG00000005867	14.1142	11.2763	13.2257	12.4314	5.52388	11.3755	6.77029	9.84558	8.76995	5.62444	9.18124	7.03885	5.81552	5.61469	5.33133
ENSDARG00000005870	59.3963	54.1956	66.4164	66.3828	63.3468	63.0428	70.0581	67.5342	84.3748	62.3241	75.8875	91.8207	70.2406	75.7773	79.1635
ENSDARG00000005891	42.1008	36.9421	42.3315	42.0908	47.1664	32.3432	34.326	28.711	16.2395	24.281	23.8445	20.6825	23.4008	20.674	19.1854
ENSDARG00000005927	16.4656	16.368	29.8791	21.0139	14.4366	27.642	21.2022	25.3809	39.6415	23.4257	34.448	85.2918	26.8592	32.1893	48.3759
ENSDARG00000005948	12.0188	8.23286	11.4332	8.60529	10.7702	8.88928	8.95518	8.42356	6.78011	5.40518	8.33102	4.67557	6.48147	6.24974	3.99678
ENSDARG00000005993	9.60862	10.9634	12.1599	8.02882	6.07507	7.72764	4.44092	3.26455	3.66573	1.04681	2.10751	4.59377	0.811473	0.936285	3.23143
ENSDARG00000006003	22.0445	22.9311	13.6675	11.2585	7.50379	13.7544	6.92374	7.85726	8.33203	5.6518	4.63575	3.38734	3.5141	2.51715	3.55398
ENSDARG00000006008	39.3782	43.5351	23.0585	18.1622	13.5312	47.537	11.1331	12.6616	25.5706	9.34156	8.47548	19.9818	5.22883	4.90634	12.3526
ENSDARG00000006019	130.752	145.409	164.471	100.01	61.2654	125.324	59.5775	83.8882	101.936	52.7808	60.8622	109.822	48.1928	45.1057	83.9952
ENSDARG00000006029	34.3449	35.8631	89.5216	69.1414	67.7675	84.3941	46.1818	54.7741	48.073	36.3768	31.4371	26.2437	24.164	24.441	35.6535
ENSDARG00000006031	44.8394	34.0763	52.6063	130.879	115.946	77.2272	154.927	162.935	159.72	108.657	151.938	285.693	127.377	154.175	74.4798
ENSDARG00000006038	20.8935	21.5002	16.236	14.8803	11.4752	18.7465	14.3471	13.3465	12.8741	12.1693	14.1125	10.6895	10.4286	11.2702	8.03516
ENSDARG00000006052	2.19726	2.49067	3.34924	5.86945	3.76234	3.00557	4.41086	4.24034	4.12066	3.50558	4.11613	7.13681	3.35134	3.20012	4.22296
ENSDARG00000006074	18.6632	16.786	14.4064	12.586	12.2914	11.0265	10.6022	10.7118	9.99215	7.37551	9.89096	11.9463	7.8924	10.3165	8.55506
ENSDARG00000006092	260.415	250.336	224.534	153.534	110.729	196.882	107.007	127.996	164.946	97.6048	117.355	182.669	91.7182	98.9442	126.515
ENSDARG00000006093	3.27043	1.88124	2.21558	3.85754	3.59241	1.56152	5.13078	5.24167	2.81798	4.46468	6.46688	3.18676	6.93759	7.40927	1.34306
ENSDARG00000006094	1.93747	1.95309	1.7507	2.45412	1.6545	1.85935	2.43061	3.4495	2.581	2.69824	4.01983	10.118	4.09338	3.29302	3.07975
ENSDARG00000006120	39.8976	34.5347	37.6573	33.8478	19.6902	35.4173	20.5624	27.7188	27.965	17.6568	21.418	19.4188	15.8534	15.7364	19.6755
ENSDARG00000006128	20.8327	18.764	13.5993	11.3432	8.90158	11.5893	7.6338	10.096	8.22007	6.59695	8.92308	7.69374	6.23672	7.10193	4.98434
ENSDARG00000006169	5.99402	3.80297	5.69078	6.90838	4.83736	5.82087	6.12049	7.14271	8.36013	6.07924	8.00723	11.4062	7.66994	7.07973	11.164
ENSDARG00000006181	7.68872	7.54656	11.5895	11.2835	8.65655	13.311	10.5554	14.5901	18.6835	11.4635	12.4115	20.7373	11.2956	11.3621	10.6346
ENSDARG00000006202	5.88265	5.95419	8.15951	8.2164	6.39569	7.57804	9.87179	11.0095	9.99069	7.38714	13.0252	14.5657	9.2011	7.92833	9.59601
ENSDARG00000006207	17.6861	16.351	24.1037	23.9684	31.3528	16.3883	58.3419	45.981	55.7328	60.0373	62.8982	84.3148	56.0113	55.2915	44.4782
ENSDARG00000006220	10.5088	9.00186	48.7124	41.5393	53.4767	36.3244	23.0176	17.7869	11.2919	14.5334	12.7822	4.51081	9.52585	8.41202	5.40382
ENSDARG00000006225	197.557	196.225	145.803	119.156	117.689	119.439	91.6085	86.1555	88.1331	69.9563	73.0179	95.9178	71.7163	63.7886	71.6247
ENSDARG00000006235	23.3566	26.99	24.0095	28.8141	21.2252	15.0633	24.6899	22.7618	21.5927	19.9378	36.445	20.5234	31.2213	28.4151	26.4022
ENSDARG00000006257	34.8469	31.8775	34.0968	26.8258	14.6398	30.4449	16.5951	27.2769	26.1535	15.4112	20.6132	18.1472	14.7352	17.0838	14.3589
ENSDARG00000006260	743.2	795.956	781.761	472.271	306.175	637.301	287.715	373.659	476.822	188.727	231.18	498.237	158.446	140.235	292.733
ENSDARG00000006266	11.3759	10.8571	12.9337	17.0356	11.2239	10.5782	15.1979	16.1897	11.2643	11.8905	17.4414	18.0601	12.2359	13.5319	19.0825
ENSDARG00000006272	8.78219	7.36194	5.65296	7.54794	5.38171	3.33408	6.4612	7.78374	4.93951	5.59151	9.67054	11.6963	9.09881	10.2691	6.70122
ENSDARG00000006279	1.9437	2.45536	2.67345	2.15776	1.29778	2.97644	1.9236	2.24637	1.35735	1.06565	1.70819	1.35617	0.908688	1.21155	0.681141
ENSDARG00000006316	1754	1833.59	1788.08	1640.77	1532.09	1665.25	1632.6	1685.99	1784.04	1848.57	1827.65	1852.91	2165.75	1900.24	2794.5
ENSDARG00000006353	9.53752	8.63094	7.26465	6.64713	4.17844	4.97605	4.14131	5.19006	3.43954	2.34392	3.59351	6.05058	2.83426	2.11015	4.20971
ENSDARG00000006383	7.12456	4.16844	5.25921	8.40181	6.98765	5.20276	8.73771	11.7451	6.19677	7.50629	12.1896	8.2351	10.3324	12.1828	4.09327
ENSDARG00000006385	20.6739	19.1385	20.184	22.0748	16.0369	19.4258	22.5118	22.9813	28.3697	20.2051	27.6439	40.5063	26.2361	25.7956	32.5674
ENSDARG00000006399	310.56	293.783	294.483	245.307	209.825	247.502	171.367	194.326	217.271	148.938	164.524	236.997	148.412	141.13	173.684
ENSDARG00000006413	541.845	581.036	401.381	542.403	582.074	351.987	579.456	467.436	397.777	628.626	558.349	417.305	826.657	804.65	669.088
ENSDARG00000006422	5.50862	5.51307	5.92033	6.6321	6.35174	7.31684	8.86856	8.66903	12.4424	5.4669	9.64644	23.1284	6.70306	5.66383	10.5986
ENSDARG00000006434	13.012	14.4134	14.6241	14.8404	11.9465	10.4324	13.5764	12.5693	15.5573	18.4844	17.8583	19.2325	24.1512	20.6631	23.999
ENSDARG00000006456	54.182	49.8313	52.4139	41.9333	34.3492	51.7605	18.8092	24.6097	21.7556	11.3606	11.8951	2.49273	7.006	4.70157	10.3736
ENSDARG00000006494	5.47614	5.6317	3.30918	4.16	3.32367	2.53675	2.87399	3.02206	1.83775	2.15553	3.29609	1.48983	2.48135	2.35638	1.80832
ENSDARG00000006497	217.337	200.609	211.041	193.866	171.174	194.565	150.878	162.879	152.935	129.293	155.681	110.328	124.44	133.137	85.5032
ENSDARG00000006508	7.38492	6.95404	11.1042	13.2534	9.817	14.2204	14.4632	15.4241	17.2547	13.5212	15.0027	21.2954	14.0584	12.5594	12.7168
ENSDARG00000006526	31.9281	28.5755	93.1241	82.3893	32.5796	107.829	71.83	157.61	170.873	88.0133	127.197	197.943	63.4331	86.9516	122.768
ENSDARG00000006527	28.8411	26.27	24.7125	23.0611	15.9203	19.8817	14.6237	19.2103	18.656	14.4568	17.6879	24.208	13.9636	17.0697	15.6277
ENSDARG00000006544	7.27575	5.49308	4.06784	4.36193	3.39369	5.17567	2.30898	2.55088	1.98985	0.890045	1.43554	0.746706	0.390636	0.457874	0.470596
ENSDARG00000006546	11.0239	10.21	14.4827	14.1264	12.5089	12.039	13.5304	12.891	14.7477	12.0276	17.3037	20.0293	18.299	20.3731	19.169
ENSDARG00000006553	26.2728	25.8105	28.9242	26.3769	22.7297	23.2547	23.3201	19.1769	24.8575	12.5056	17.5984	34.8787	9.73751	9.85372	16.423
ENSDARG00000006566	37.6538	35.4155	23.557	26.9492	21.9065	21.1438	20.8356	20.2453	18.7292	19.2398	22.9195	15.2097	22.6289	26.3595	14.2343
ENSDARG00000006567	11.4176	9.83396	8.7705	10.4857	12.1124	10.8762	10.3937	9.12595	11.0971	15.8703	12.401	10.9082	18.1387	19.2303	11.2668
ENSDARG00000006588	28.593	19.1039	94.0535	154.712	135.806	181.107	253.977	161.562	238.939	160.098	355.919	607.54	277.361	238.977	240.321
ENSDARG00000006601	4.01682	3.02501	2.44213	3.4516	2.2128	2.15846	3.18649	4.24479	2.6798	2.82228	5.0272	7.83182	4.55026	3.86306	2.98446
ENSDARG00000006604	7.82591	6.87852	6.46311	5.63268	3.49704	4.90588	4.00822	5.13806	4.50504	4.1252	4.99144	3.19183	4.21186	3.4178	3.03572
ENSDARG00000006609	37.4459	37.2366	39.2575	39.7932	31.6692	38.382	29.308	29.8664	34.6967	24.3001	28.745	29.1222	20.6601	22.6304	25.2298
ENSDARG00000006621	39.8196	36.1103	33.8768	27.1385	18.8353	25.6303	17.2248	19.4465	18.5869	14.0856	19.882	16.2259	12.5307	16.2865	12.0116
ENSDARG00000006639	7.59852	7.26635	7.24552	6.36923	4.45396	7.47538	5.14321	5.74507	5.95739	2.769	4.25371	3.22921	3.11411	3.69439	3.0703
ENSDARG00000006640	13.0606	14.5721	13.1873	11.0174	7.07328	14.561	7.14308	10.309	11.1782	7.71648	7.38645	5.51356	4.68186	4.49895	4.54491
ENSDARG00000006642	29.6944	25.2119	22.8951	23.9629	25.312	20.6746	29.1844	28.0848	32.7412	35.9242	36.9973	53.5498	57.3525	48.5865	62.6685
ENSDARG00000006666	16.3581	15.3668	15.419	11.3786	10.0323	14.3256	8.38133	11.2997	11.9355	8.36347	9.2912	15.8295	9.4589	7.2584	7.07752
ENSDARG00000006672	16.9982	14.8446	12.7211	11.7881	10.4892	9.25034	8.67669	8.41196	8.13955	6.20139	8.31608	11.7591	7.34441	8.66237	10.4371
ENSDARG00000006691	1810.2	2086.83	1569.81	1777.17	2128.58	1539.48	2145.72	1937.08	1615.54	2295.74	2068.89	1618.38	2598.77	2532.79	2137.12
ENSDARG00000006754	10.2963	10.0802	6.90484	6.88991	4.86402	7.30282	4.28693	5.27375	5.70066	4.60133	4.70428	2.81305	3.63157	2.91822	3.12208
ENSDARG00000006773	14.7857	12.0688	5.63876	8.83836	6.01885	4.84929	5.96312	8.22907	3.06686	4.34751	8.06479	3.33299	4.91311	5.49701	2.30175
ENSDARG00000006782	14.3433	12.5896	15.5228	10.4735	4.80226	11.9378	5.88715	8.1536	11.3869	3.88745	3.87541	10.3957	2.58974	2.62286	5.8237
ENSDARG00000006812	27.1477	24.9301	23.1739	26.6989	23.844	22.486	25.1132	25.0698	27.0505	23.5512	29.6549	36.9796	25.0365	26.9491	22.484
ENSDARG00000006818	17.0171	16.4848	20.4425	12.9081	10.6373	15.3372	10.9278	10.5068	11.3064	5.89977	6.96464	11.9791	4.31746	2.98411	6.85958
ENSDARG00000006840	46.1022	47.8777	59.0646	78.8485	80.1403	60.4349	69.4005	68.739	66.3168	54.8876	63.1707	80.6623	53.7744	64.2707	49.7211
ENSDARG00000006859	15.6088	17.9672	10.0377	10.318	8.43501	8.69422	6.67215	8.26823	5.45468	6.12981	6.12223	3.01594	5.8421	5.52506	3.12066
ENSDARG00000006862	18.7006	16.8021	19.94	14.6229	10.4319	15.6537	10.6585	11.8176	13.4763	9.44484	12.4731	12.9445	9.30214	9.79142	6.04956
ENSDARG00000006865	12.8049	14.2194	7.77862	9.44984	9.17645	13.3995	4.43799	5.74947	6.60823	2.94857	4.32097	2.73072	3.55099	3.85124	1.49151
ENSDARG00000006869	3.29798	4.46373	5.01012	4.27141	2.84131	3.00748	4.59911	5.24986	4.38331	4.48421	5.79676	4.99894	4.85674	4.58579	6.42876
ENSDARG00000006889	32.5586	31.446	23.9503	19.8816	13.8685	21.1014	12.4672	15.018	14.3556	11.1731	14.5079	5.82948	9.4653	9.62813	8.57805
ENSDARG00000006896	6.66948	5.10508	5.71807	5.41707	3.27227	5.28261	3.16805	3.38198	3.17292	3.0889	3.33068	3.35073	1.62771	2.20057	2.70366
ENSDARG00000006900	54.1149	56.783	51.8128	44.7037	37.8988	39.7177	27.8842	33.1377	37.3362	20.3176	27.4895	28.7047	19.9424	19.4411	25.9362
ENSDARG00000006901	36.7214	34.2872	26.6184	25.6835	18.1458	24.2524	17.6937	23.8369	16.9943	12.3809	17.361	8.50806	10.5863	9.04292	15.137
ENSDARG00000006915	34.504	29.9825	43.5131	36.0213	37.5181	41.6579	41.353	43.5386	53.6174	51.0418	53.4889	122.49	58.9898	57.7632	91.2445
ENSDARG00000006944	3.06523	1.8285	8.02658	8.27073	9.14005	6.64526	4.07535	3.22319	3.32975	1.98677	2.53629	2.63855	1.33748	1.14311	1.67092
ENSDARG00000006983	64.6747	55.8318	37.451	35.0895	24.8037	27.6146	17.6794	27.1848	30.3071	15.7143	22.1523	45.739	19.4843	19.6327	18.4167
ENSDARG00000006990	43.1956	44.7586	25.8179	40.4849	31.9372	30.7036	20.7374	29.3695	21.0565	14.8151	21.4211	18.5024	16.5857	15.6863	12.935
ENSDARG00000007040	0.638993	0.484321	4.29742	2.73107	3.46822	6.55711	7.36442	10.417	9.0081	10.9472	11.2343	6.58619	10.9784	12.9324	10.4042
ENSDARG00000007080	0.747457	1.00323	4.99466	32.3095	31.9483	35.6049	68.9041	59.4998	46.0264	59.0932	64.5568	40.2831	55.5872	48.2929	56.6682
ENSDARG00000007081	27.5587	30.105	25.6574	27.5011	21.4696	26.0967	22.3352	21.9296	22.2271	18.5315	19.2795	17.2263	16.2336	16.8313	15.4877
ENSDARG00000007086	1.0648	1.16403	8.26285	10.9001	10.0769	8.46429	19.2668	15.4532	19.0639	18.4082	19.3333	10.8427	16.7261	21.608	13.1857
ENSDARG00000007097	12.1413	13.4202	5.09464	7.62656	5.78442	3.62654	3.67027	4.0772	2.68035	2.90759	2.67316	0.490753	1.27145	1.05951	0.819037
ENSDARG00000007098	161.722	163.544	214.373	180.132	145.994	162.819	165.454	194.726	205.061	169.337	238.277	217.201	186.365	192.944	211.171
ENSDARG00000007099	78.7804	82.3721	50.0648	41.3986	29.0201	45.4699	24.2054	28.9551	34.6045	20.4127	23.0823	36.959	16.483	16.5931	25.994
ENSDARG00000007125	10.8096	9.08064	8.63673	7.91005	6.32337	5.6243	5.37808	6.59998	5.5909	3.98257	5.38989	7.3549	4.17421	5.07928	2.78422
ENSDARG00000007127	24.3859	29.4817	22.7234	31.0901	26.4831	23.3131	22.017	20.0656	11.8966	10.9382	14.311	10.075	10.5366	13.3002	8.00325
ENSDARG00000007141	165.619	168.741	127.971	132.43	123.389	110.759	105.956	89.8908	100.967	141.844	146.747	199.704	205.693	183.613	140.685
ENSDARG00000007175	10.7707	10.139	9.40572	10.0934	7.36986	7.0849	7.98981	7.24017	6.56499	5.50083	7.77943	6.97679	5.6938	6.04817	5.17622
ENSDARG00000007179	9.1946	8.51651	6.94713	7.48049	5.70201	5.62454	5.63096	6.56353	4.99139	5.89416	8.07926	6.53568	6.2556	6.9677	5.24374
ENSDARG00000007180	17.3561	17.5447	19.6191	18.8983	15.5988	20.2629	21.2474	22.5561	23.1954	27.8293	35.3197	48.2213	41.9181	36.6882	46.1043
ENSDARG00000007186	4.43198	3.74258	4.07055	4.49226	3.57341	2.71539	3.27661	3.9708	1.54967	1.86361	2.24607	1.16831	2.17557	2.52232	1.15218
ENSDARG00000007196	66.5885	63.9132	55.0927	61.2978	60.0931	44.0005	44.5044	42.7115	37.5311	38.1417	36.224	30.2436	36.2239	33.5639	27.9687
ENSDARG00000007207	14.8283	10.7639	8.64804	8.78054	10.0533	6.59941	5.46864	4.7064	2.46028	3.10797	3.00696	1.12615	2.46176	2.61831	0.854307
ENSDARG00000007216	101.731	96.0651	90.8023	88.3458	85.9185	86.51	76.5793	79.5385	94.3096	91.5029	89.793	149.808	119.287	102.621	130.713
ENSDARG00000007221	17.3302	20.7778	18.42	10.2228	9.69126	9.79125	5.71513	5.13674	4.76994	3.7149	3.97885	2.92933	1.73235	1.14217	3.94202
ENSDARG00000007231	21.1133	20.444	21.6527	16.2926	11.611	17.8788	13.5897	15.3046	13.9919	9.8234	12.6784	15.1319	7.85297	9.24034	11.579
ENSDARG00000007244	45.5655	42.3958	48.2725	52.0016	57.6694	45.6266	72.6741	64.1876	75.1058	84.3149	102.71	133.074	117.654	132.6	138.81
ENSDARG00000007271	26.3347	20.3754	18.228	16.0421	11.6727	15.7466	11.3464	13.4158	12.4772	9.64268	12.9279	9.63583	8.76418	9.15206	5.89764
ENSDARG00000007275	550.174	484.607	542.198	1068.68	1191.62	867.924	1466.83	1274.73	1307.98	1298	1672.36	1402.77	1233.56	1255.25	1146.78
ENSDARG00000007276	19.5495	24.7759	686.059	570.679	316.141	686.557	1589.92	2218.41	968.057	2499.17	2274.03	1203.12	2178.52	2131.03	1601.93
ENSDARG00000007278	4.46632	3.90603	4.213	2.08888	1.55395	3.33793	1.43045	1.85296	1.541	1.16031	1.65623	1.28582	0.824503	0.614995	1.01836
ENSDARG00000007279	49.2342	51.4743	43.1209	42.1191	33.0515	40.4478	29.0486	33.6998	33.1794	31.0278	32.4695	42.856	33.3265	32.0927	21.056
ENSDARG00000007285	49.3538	47.5148	33.6152	41.5715	48.3328	30.607	35.5743	28.6461	27.4973	27.7485	23.7545	17.5493	24.9662	25.5164	20.2141
ENSDARG00000007289	4.9666	4.60322	2.97899	2.09757	0.78136	1.95061	0.815971	2.96653	1.73661	1.29283	1.25851	1.63656	1.272	0.21743	0.993207
ENSDARG00000007315	23.8727	28.6341	23.6298	14.3773	11.8775	19.2528	12.0879	13.9492	9.26053	8.79541	8.57977	7.86425	6.60931	5.86514	6.93947
ENSDARG00000007320	3314.88	3678.21	2986.79	3409.35	4272.37	2798.24	3956.92	3266.32	2959.83	4429.42	3787.09	3009.37	5472.19	5227.61	3834.63
ENSDARG00000007344	13.4935	26.355	43.226	90.036	64.2239	69.0076	52.7529	76.6199	205.444	23.2318	38.413	199.494	10.1903	11.0783	40.1022
ENSDARG00000007349	0.846976	1.13681	0.547709	1.06269	0.830028	0.510056	0.700103	1.32516	0.934907	1.62527	1.64541	1.78307	4.60805	3.05595	1.36347
ENSDARG00000007366	3.97651	3.06979	7.2382	6.53313	4.1745	5.25058	3.57101	3.19228	1.43989	2.08003	2.28892	0.94256	0.819354	1.63124	0.812882
ENSDARG00000007369	15.2404	15.652	11.1414	11.8948	6.29244	13.6316	8.67029	11.4362	13.3454	6.14004	9.90038	11.7883	5.85693	7.02834	7.42081
ENSDARG00000007370	5.8862	5.5014	3.04054	3.5671	2.48246	2.85493	1.89109	2.9747	2.13232	1.70952	2.15051	3.63044	1.62692	1.62854	2.57319
ENSDARG00000007387	12.5507	12.2776	10.1176	9.31697	7.89203	6.45207	5.30162	4.20534	5.40632	3.85338	5.45128	7.21771	4.15735	4.8289	5.35027
ENSDARG00000007406	13.3326	13.6844	9.60708	12.6425	9.56248	8.0749	7.73694	7.50088	6.42734	6.52028	7.70866	6.41556	5.73443	6.29681	5.66508
ENSDARG00000007407	32.5637	32.4885	18.7676	16.6966	17.5806	16.5412	7.99652	8.54361	6.45609	6.76247	7.63494	6.63351	4.40962	4.87043	5.08522
ENSDARG00000007409	14.9609	14.628	17.0275	16.7415	20.5713	11.5034	18.3167	15.6751	20.8361	22.2687	21.8564	17.7789	34.1937	36.3951	25.433
ENSDARG00000007425	6.81083	7.99878	10.8885	9.64808	9.04915	8.81831	13.4042	12.7354	15.9085	12.6773	16.677	23.5865	15.3931	16.3588	26.2357
ENSDARG00000007429	10.6663	12.5622	12.9567	12.2499	9.80876	12.3073	10.2432	10.8482	8.41907	9.66165	8.1855	11.0166	6.65334	7.29843	6.3425
ENSDARG00000007430	8.6915	10.7862	10.7308	9.15611	4.83555	8.69892	5.0112	6.05419	6.02269	4.96117	6.18319	2.39156	4.32658	4.64281	1.57653
ENSDARG00000007436	4.20562	2.59861	2.1284	2.75307	1.48869	1.91601	0.950054	1.5072	1.64353	1.26316	1.77613	1.3858	0.718072	1.38087	0.672822
ENSDARG00000007477	9.05113	8.6398	12.2048	12.2294	9.78832	10.18	11.6362	14.8339	18.2861	18.9928	30.2092	32.8026	38.2835	32.8912	30.8628
ENSDARG00000007480	49.4716	41.4792	15.1663	45.1655	37.4983	96.9707	30.7288	26.9483	25.1471	20.8477	9.48514	24.5709	9.4599	6.83709	16.5973
ENSDARG00000007490	1.11193	1.66801	3.43545	2.34021	2.01172	4.41946	3.764	3.13997	4.73415	3.49926	4.23027	1.59179	6.9138	6.25115	2.04572
ENSDARG00000007531	8.27806	9.01244	10.6436	7.40622	6.10894	7.92371	9.19203	12.1038	15.939	14.5806	17.845	31.7724	16.1828	22.0078	31.1945
ENSDARG00000007560	9.30272	7.69848	2.97922	5.79065	3.22873	2.33233	2.97718	4.0687	1.58069	1.92354	3.43004	1.53477	1.6775	2.40864	0.873216
ENSDARG00000007597	14.4999	16.8752	14.1999	16.4321	15.3837	12.0953	16.4034	13.6896	14.4809	23.4133	22.4306	20.5311	23.7256	27.5777	23.5479
ENSDARG00000007624	13.5943	14.4897	15.3842	11.4513	9.79959	11.0519	8.0264	9.04601	8.13924	4.79335	5.67392	9.12232	3.6494	2.88735	9.18362
ENSDARG00000007655	6.01824	5.06833	4.69485	6.77385	3.97509	4.48715	5.59505	4.54945	2.4403	3.25556	3.80439	0.289594	0.750283	1.63518	0.703003
ENSDARG00000007663	52.7427	44.9057	55.8018	56.3262	36.7246	50.3141	37.776	46.7243	45.6123	32.906	44.6917	33.9814	30.1583	36.6535	25.1458
ENSDARG00000007671	5.89821	7.10408	12.1188	11.7634	11.778	9.43157	18.7903	21.7512	29.4459	23.927	39.0681	35.0001	47.0335	40.3405	58.5575
ENSDARG00000007682	123.234	128.02	225.853	173.143	156.548	326.763	286.762	401.334	324.075	534.947	511.898	221.215	542.864	506.411	208.931
ENSDARG00000007691	19.8869	18.2401	21.7376	18.0159	12.7587	20.6651	15.0227	17.6322	32.3935	23.2864	29.181	85.1933	32.1941	32.8765	54.7842
ENSDARG00000007693	29.7579	29.3108	28.9473	35.2396	32.6921	46.752	39.4261	45.4655	63.0039	43.595	51.9484	84.7675	48.4876	49.1473	53.2168
ENSDARG00000007697	1761.92	1667.66	816.989	1074.93	1388.48	734.573	624.49	505.892	283.986	436.776	353.081	74.4816	281.82	295.85	105.147
ENSDARG00000007708	517.029	534.464	816.981	511.209	534.441	762.088	691.568	773.077	1099.94	907.506	990.899	1503.47	1173.51	1076.41	2031.03
ENSDARG00000007709	1.80014	1.22447	2.98484	4.25941	1.96245	2.26819	3.4011	7.4824	6.769	2.76344	4.43863	7.13627	2.26578	2.41675	1.78332
ENSDARG00000007722	12.2534	7.95449	9.84773	9.62491	7.59494	10.0574	10.075	9.90612	15.5293	15.8844	14.4737	24.9171	19.0845	18.8116	19.9692
ENSDARG00000007737	15.5656	13.8853	22.1347	24.558	17.3143	27.992	24.1902	28.4223	46.5179	26.1	38.4774	47.3186	33.8494	36.9085	28.5477
ENSDARG00000007745	124.203	117.614	131.425	125.851	94.6292	154.927	92.8174	107.218	118.72	71.9052	74.135	86.4102	60.9228	59.6599	69.6638
ENSDARG00000007755	56.936	57.1369	39.3215	40.5697	41.424	35.8663	30.7854	22.7277	32.782	25.9624	26.3787	29.3348	26.7536	29.7017	26.3598
ENSDARG00000007760	26.5997	27.7797	27.4763	28.5668	32.7183	24.3609	31.0991	28.4618	34.4693	49.4049	48.6903	61.9195	68.3459	70.0078	61.6164
ENSDARG00000007769	1.12288	0.413722	1.39847	5.21128	4.2888	1.80323	5.95205	5.82759	2.89207	2.64311	4.48401	1.76506	1.53112	2.07283	2.52495
ENSDARG00000007774	11.5582	11.8561	10.4832	9.99659	9.51061	8.64167	9.19696	9.48635	8.41198	7.41124	9.6293	8.58003	12.504	11.3023	9.63044
ENSDARG00000007788	18.0969	14.3025	17.6577	17.6455	11.5216	16.1734	11.8588	13.6789	10.3166	9.98008	12.1046	4.65278	8.32119	10.4026	5.4367
ENSDARG00000007795	104.011	106.633	152.005	162.811	165.138	129.475	187.751	166.922	194.796	188.417	225.369	224.563	245.492	262.303	213.838
ENSDARG00000007813	5.42641	5.08295	5.68512	7.00153	5.0199	4.97203	6.40291	6.75142	5.2697	6.29953	7.24003	6.37317	6.53364	5.56696	6.53633
ENSDARG00000007823	6.03639	5.32913	5.0864	8.43996	4.92277	6.21283	7.81924	9.75854	20.0758	6.90784	15.769	195.794	12.7954	16.024	31.3399
ENSDARG00000007886	9.14943	8.87988	8.11329	9.50164	7.60374	6.90749	6.14865	8.24328	7.81201	5.20712	7.22539	7.7422	4.60082	3.7075	4.75567
ENSDARG00000007891	12.7484	14.3588	10.8767	10.2618	7.90327	8.92276	6.6111	7.34835	6.83215	5.83008	5.58539	8.333	4.06986	4.53315	6.97073
ENSDARG00000007944	5.65774	5.30389	3.69717	3.18175	2.6937	2.62529	2.75675	2.23629	1.35233	2.24904	3.35521	1.32398	2.16335	2.57855	1.53396
ENSDARG00000007959	85.1347	83.9422	86.3207	77.5706	75.1809	82.7878	59.7772	61.1757	68.3427	47.5796	44.066	46.5429	36.5311	36.5541	39.4272
ENSDARG00000007960	353.365	369.456	269.778	216.477	144.953	225.298	128.288	162.448	168.287	106.49	127.426	123.392	83.1645	77.2322	114.343
ENSDARG00000007971	41.7106	40.4103	28.887	19.8661	27.6293	15.46	17.922	12.5693	12.221	8.42731	9.41001	8.29379	6.20853	4.47081	8.54028
ENSDARG00000007988	11.9273	15.1941	9.89882	7.28997	5.33416	5.68164	3.75583	5.68687	4.142	3.29168	3.64489	4.64952	2.28056	2.60884	2.54778
ENSDARG00000007989	155.813	149.054	105.522	111.542	145.562	95.4015	96.7013	74.378	59.3252	81.7604	60.5392	45.6127	88.0743	83.6739	42.9126
ENSDARG00000008014	13.9526	16.837	18.8684	19.4024	14.2159	15.2835	18.7305	18.6298	23.6923	24.4177	29.6021	21.4456	24.8729	28.0239	29.6554
ENSDARG00000008020	40.8415	34.2608	23.7208	31.5449	34.6364	19.5736	31.7498	27.9238	30.8595	37.7487	35.952	30.6663	47.8932	48.6913	38.8744
ENSDARG00000008022	10.1225	9.59034	6.8623	3.18998	3.21538	3.85294	2.88334	2.75998	3.21676	1.31668	1.76382	2.92809	1.28964	0.505727	1.8481
ENSDARG00000008032	25.9558	23.3851	20.2066	22.7393	15.4887	16.992	16.1502	19.774	15.2409	12.2288	16.9594	21.7651	13.111	13.8915	10.9464
ENSDARG00000008060	5.48966	3.82857	5.1606	6.03607	5.27635	6.00575	5.33	4.95789	4.22007	3.89763	5.59155	3.08185	3.2936	3.72342	2.56002
ENSDARG00000008068	8.6968	10.5015	10.1941	9.71772	9.61544	7.14736	9.66548	9.05823	13.8214	12.6177	12.202	14.8767	19.2528	17.5137	22.9023
ENSDARG00000008097	80.5339	89.774	54.145	54.8683	43.9422	49.7107	39.2468	41.7811	37.0395	35.3227	39.2682	34.7964	30.826	34.9941	32.1907
ENSDARG00000008100	14.0871	13.6947	18.8001	18.9589	13.0757	24.2256	12.1891	14.5845	18.1573	9.81607	12.0969	14.2763	7.6567	7.23607	8.37616
ENSDARG00000008131	20.2499	21.8885	15.3599	16.8987	11.2049	12.7227	11.8985	13.4474	13.2335	10.3834	12.9779	7.38341	9.90611	10.0897	6.27326
ENSDARG00000008133	14.9175	13.7565	11.6617	8.50105	7.6169	10.8281	6.95218	7.10439	8.21745	6.59529	7.08402	6.96765	5.59782	6.60903	8.90442
ENSDARG00000008155	55.7281	54.0878	47.9432	47.3434	45.4324	44.5182	40.1411	36.7638	23.9345	32.9285	29.679	12.5002	23.7428	27.0288	15.2483
ENSDARG00000008165	6.00765	6.07129	11.1195	8.71455	6.23163	8.104	12.2586	10.5641	20.2351	7.52555	11.5932	46.6234	10.2233	11.8563	27.8531
ENSDARG00000008218	24.1996	26.2923	19.548	25.5927	24.9171	19.5769	22.1586	26.3615	23.443	32.1793	32.6118	21.6162	36.651	37.049	32.0621
ENSDARG00000008263	8.2303	4.82144	8.99228	9.39829	7.78618	19.7952	15.3125	21.52	37.9836	19.2122	20.5048	5.39637	25.9059	29.9222	12.4257
ENSDARG00000008275	6.4476	7.27133	13.5034	15.0236	14.3787	17.272	26.811	28.1694	26.926	31.721	54.6815	45.2333	44.8072	57.0952	44.0264
ENSDARG00000008278	26.6154	29.5734	20.7315	16.321	9.59784	20.7252	8.48361	10.3141	9.28466	5.16979	7.87892	4.68376	4.47942	4.37537	3.33107
ENSDARG00000008287	17.4435	18.6374	11.1044	14.4631	13.4199	9.50324	9.80493	10.3518	7.71206	7.50783	9.97614	13.069	8.74939	8.20743	5.99857
ENSDARG00000008292	361.011	363.555	406.361	296.449	285.681	376.122	320.974	347.277	449.239	371.331	399.539	613.228	457.125	431.95	614.817
ENSDARG00000008305	34.3982	35.8703	22.7146	27.6372	22.4014	19.4729	16.7098	15.5106	12.5338	13.9351	16.4503	8.82298	9.38488	11.8231	11.3554
ENSDARG00000008306	4.69739	5.96247	1.35006	3.77316	1.90673	6.44098	2.617	2.01317	2.678	2.19106	1.19919	2.16037	0.620808	0.363832	1.30187
ENSDARG00000008310	52.8033	51.5778	96.2418	107.179	79.6904	106.198	106.24	116.728	155.651	116.742	144.764	87.9022	149.399	170.502	128.065
ENSDARG00000008322	3.97457	2.48283	2.5608	3.43651	2.50889	2.84066	3.15641	4.12014	3.07862	3.4195	4.73038	5.38451	4.50239	4.70565	3.19414
ENSDARG00000008333	10.1947	11.6922	10.6406	12.3004	9.22223	8.53048	13.1789	10.9094	11.1685	7.80862	13.7594	18.3264	11.4838	15.4517	19.3485
ENSDARG00000008363	58.1297	59.7855	63.1577	108.492	112.282	89.5026	139.919	116.386	178.347	132.462	148.634	292.887	148.315	152.654	142.554
ENSDARG00000008380	62.0263	62.7096	52.5573	39.801	27.5436	42.1158	28.8198	31.4807	32.6903	22.5675	25.2432	32.8112	20.4345	19.0417	22.9215
ENSDARG00000008383	188.241	185.56	177.582	167.774	154.786	151.959	129.41	113.392	135.844	96.5719	99.2109	165.137	78.1354	75.4182	108.033
ENSDARG00000008384	10.5605	10.4752	10.8662	8.33121	5.59464	9.02296	4.96058	7.34743	7.25911	4.40672	5.10061	7.48771	3.58008	3.99488	5.58185
ENSDARG00000008403	4.65103	5.74523	4.1625	5.60444	4.68667	2.51017	3.39262	1.56367	1.16975	1.7895	1.7156	0.7734	0.8092	0.652082	0.866523
ENSDARG00000008413	6.87567	5.56555	6.88761	9.48866	7.68917	6.80986	9.26997	8.41652	9.40002	7.16306	10.4934	13.8508	10.5951	12.0091	9.25194
ENSDARG00000008433	26.6751	24.8455	27.2775	21.2798	14.7173	27.1691	7.51719	9.76629	7.04107	3.17508	2.81638	23.1464	2.72007	2.4329	4.38607
ENSDARG00000008447	134.389	115.969	109.014	108.544	90.0497	88.3783	66.0323	76.452	59.1593	38.5905	46.4147	79.6907	33.323	30.6519	66.4955
ENSDARG00000008461	9.64701	9.16792	6.78695	8.5372	7.22768	5.21787	5.98235	5.20358	3.69573	4.98794	4.68528	3.0501	4.96795	4.26088	2.91271
ENSDARG00000008487	8.54125	6.79016	8.92685	6.02227	3.85863	7.71726	4.95279	8.43789	8.82279	6.82631	9.20623	10.1843	7.29606	6.76536	16.4914
ENSDARG00000008502	85.0066	97.1052	150.859	106.824	112.923	140.61	174.739	172.185	274.562	233.31	256.646	449.313	359.923	357.029	645.474
ENSDARG00000008540	21.8663	22.8569	17.9965	20.7136	15.0396	17.0423	13.8279	12.5785	11.9685	10.4031	11.2342	5.93487	7.3628	9.46194	4.15592
ENSDARG00000008548	6.9662	7.57668	15.8644	12.8963	9.3536	18.1499	16.2012	17.3376	24.1175	12.6026	20.9976	25.9478	12.7889	13.5882	19.6268
ENSDARG00000008551	44.3966	44.9952	46.7028	35.703	27.8243	33.4113	22.752	24.2724	26.356	18.0854	20.7636	28.247	16.1433	15.6802	21.1764
ENSDARG00000008560	14.07	13.0944	11.3263	13.9695	10.0809	9.76279	12.9387	12.3159	14.7846	13.1889	17.2952	17.8037	17.0528	21.3761	15.4055
ENSDARG00000008568	20.076	20.0667	26.5274	28.4229	26.2424	27.0935	26.9781	19.3979	21.0364	20.3406	20.9632	22.9748	15.8171	16.8286	16.7595
ENSDARG00000008623	76.8229	75.7215	80.3545	68.3184	56.2616	66.1573	53.9034	67.963	75.2509	77.8089	76.8798	133.625	118.316	107.592	129.307
ENSDARG00000008637	14.9016	15.5969	26.3697	26.4315	22.5427	20.8461	16.5027	18.0048	13.6226	10.7115	15.6971	7.30015	10.7994	11.7349	7.47915
ENSDARG00000008660	29.7176	27.3875	21.9194	25.324	20.9441	16.4775	16.5379	17.0477	15.0808	11.5461	15.5614	12.0938	12.0681	14.3085	9.64253
ENSDARG00000008697	17.5107	17.4668	13.6078	25.1154	17.2932	15.9721	24.8046	29.708	19.7057	19.1196	29.4899	30.9082	19.0424	22.2547	21.8734
ENSDARG00000008720	47.5837	49.5193	37.1128	38.9981	33.4072	37.1765	28.4702	30.3191	31.3891	26.7381	31.6005	14.5226	27.7978	30.1296	16.3117
ENSDARG00000008727	2.79873	1.70881	1.34062	2.2957	1.63157	0.764057	2.11512	2.56323	1.41225	2.11956	3.44347	7.1646	3.72464	2.9433	1.25866
ENSDARG00000008732	42.6999	36.163	38.7922	62.216	44.9859	45.1191	34.041	44.0667	29.2159	20.816	26.8078	20.5218	15.8482	14.6811	24.3341
ENSDARG00000008748	128.609	130.454	113.797	115.101	91.5663	97.2161	74.6257	79.8483	72.3967	53.4301	67.8425	65.9884	48.5058	40.81	55.0707
ENSDARG00000008765	24.301	21.8015	22.5988	27.8652	30.384	26.5095	23.1516	20.3188	20.4047	18.9614	23.1035	20.8546	17.4755	17.5074	10.2042
ENSDARG00000008788	5.04346	5.1615	10.6868	24.4953	18.4	14.0629	43.5767	48.5003	43.081	46.6294	73.484	32.5499	68.62	93.517	23.5912
ENSDARG00000008790	2.28454	1.37081	2.10109	3.5506	2.6177	1.92607	3.81273	4.88203	5.40367	7.99607	9.17215	9.84975	10.6162	13.8018	9.94725
ENSDARG00000008803	223.234	236.414	143.624	119.484	105.583	108.003	73.137	74.1573	62.6024	60.9445	62.4585	25.0238	41.4456	46.5668	26.2121
ENSDARG00000008805	14.7866	13.6357	10.3269	9.62335	12.3505	8.37033	7.63613	6.1392	4.94315	4.63065	3.54283	3.33703	3.24211	3.2755	2.49372
ENSDARG00000008807	0.982245	0.697957	2.75246	2.22628	2.07327	3.48995	4.56219	1.57429	1.394	3.09113	3.57786	2.48141	2.65191	3.9561	3.38836
ENSDARG00000008808	20.7725	19.0066	23.238	25.7652	19.3058	24.0004	18.5481	20.551	19.6727	14.3779	17.9266	12.96	12.5714	13.2413	10.7322
ENSDARG00000008811	10.2871	12.0799	4.24747	8.23328	10.5509	4.29285	6.9805	5.97134	3.22146	4.07032	4.57393	1.61051	3.34277	3.20955	1.33282
ENSDARG00000008818	5.79275	5.11073	3.93755	6.19255	4.21431	3.45522	4.71947	5.19302	5.4227	5.73078	8.06797	16.9414	9.47849	7.03631	6.54107
ENSDARG00000008840	13.8719	13.8629	13.1485	12.8749	9.66934	11.7411	7.67421	7.35304	9.21423	5.20711	5.21441	9.88917	4.66402	4.30511	5.94335
ENSDARG00000008852	1.84329	2.24307	2.18714	1.57696	1.11673	1.86976	1.54961	2.12184	3.34398	1.79126	2.75962	4.81897	2.54018	1.95818	4.57354
ENSDARG00000008859	13.7294	12.1975	17.6543	17.1665	13.666	19.5685	22.888	25.4963	43.4642	33.9993	46.7913	62.3594	63.6638	66.1074	90.0242
ENSDARG00000008861	12.1695	15.5685	8.09191	7.5134	3.29637	7.72608	4.25427	5.60424	5.0089	4.17965	5.50969	3.16119	2.76752	4.91526	4.52214
ENSDARG00000008866	1.70822	2.11639	2.94572	4.85028	5.82446	3.51342	6.82725	6.73928	6.09182	4.96225	8.80687	4.78014	6.96625	9.79082	2.17576
ENSDARG00000008867	52.2458	50.2284	45.1579	43.8974	46.411	36.0252	38.4907	32.9699	35.1521	26.6996	29.4857	52.0602	26.2341	25.7436	23.637
ENSDARG00000008880	12.0615	10.9493	20.4295	8.01506	4.17721	17.9978	7.03202	15.2064	32.3732	21.8241	26.8142	67.9533	29.1084	27.5418	64.2277
ENSDARG00000008886	15.6131	21.449	20.3425	17.1882	11.6913	18.366	12.6189	10.3273	12.5563	7.51001	8.08838	7.80093	5.96103	4.27958	11.2506
ENSDARG00000008890	9.01644	11.4151	9.08131	10.3859	10.033	8.76453	11.6081	10.3039	11.6259	9.92169	14.7259	21.5281	13.3172	15.8274	14.3864
ENSDARG00000008906	6.41912	5.37748	4.66079	6.36659	4.82879	4.10165	7.14912	6.62157	7.22405	7.4684	10.8295	10.6516	8.69018	10.1374	15.85
ENSDARG00000008936	88.529	88.0041	74.6137	79.1002	85.8283	57.497	49.7553	34.2108	30.7473	31.424	32.2924	25.6676	36.6727	28.9611	22.1061
ENSDARG00000008953	17.5428	17.5272	21.176	15.6463	16.23	16.8839	12.1279	8.69059	9.506	7.4181	7.97785	9.42759	9.47256	10.7589	9.0957
ENSDARG00000008969	211.931	236.172	185.749	263.543	237.318	198.434	207.541	203.713	216.81	127.316	166.078	289.135	98.3428	168.634	50.0967
ENSDARG00000008982	109.169	115.96	143.464	90.1325	71.7791	159.937	44.8282	62.8157	74.8286	16.1219	20.528	20.0455	5.04915	6.74504	15.0278
ENSDARG00000008986	7.10991	7.36354	5.70959	3.38546	2.08084	3.52606	1.87669	2.20247	1.91255	1.09146	1.25259	3.76839	0.684337	0.736955	1.79539
ENSDARG00000009001	213.544	206.299	89.0079	188.425	159.186	92.8597	90.3194	82.2318	55.9332	45.4964	59.4641	43.6063	38.9484	31.6666	25.5072
ENSDARG00000009014	54.2452	44.6541	60.7311	43.8606	29.9108	59.2367	22.427	30.5491	27.7466	10.9736	14.4408	5.02728	4.92713	5.34625	8.44377
ENSDARG00000009018	40.0732	35.8243	79.5019	100.487	88.041	80.7264	110.81	127.793	100.67	100.144	117.873	127.258	83.8954	80.6365	149.33
ENSDARG00000009040	9.80429	12.7822	16.2566	14.4889	12.356	19.7413	29.6855	25.3262	78.9661	40.5986	51.0353	61.984	52.7344	60.7506	76.2368
ENSDARG00000009106	179.004	170.283	180.439	241.417	233.655	195.938	277.129	250.441	271.723	349.627	373.989	309.722	420.285	450.146	301.13
ENSDARG00000009136	29.1733	24.9478	28.0629	34.6217	18.9093	33.1631	40.1887	41.9364	52.9234	33.7871	55.8861	99.334	49.9104	51.5462	63.0771
ENSDARG00000009153	0.470318	0.72409	30.7686	32.0367	36.0571	35.0072	186.994	102.732	41.1608	172.792	124.032	44.7931	137.772	143.253	80.742
ENSDARG00000009160	9.42081	8.5399	23.2152	18.1327	15.8343	16.6417	10.9322	13.3149	11.1141	6.74899	10.1676	6.11146	7.93586	9.36873	10.378
ENSDARG00000009178	20.0545	16.8411	15.7194	18.8162	24.7383	9.88116	19.0526	13.2534	15.5243	29.7016	25.8992	15.7746	33.8959	37.0586	17.0854
ENSDARG00000009194	19.5102	18.1394	38.4953	16.0616	8.07389	32.2786	9.04333	11.9556	12.4082	5.33145	8.13874	4.62201	3.09966	3.95343	10.1838
ENSDARG00000009208	13.0823	12.7165	17.6522	18.649	16.4451	16.1453	19.3002	18.1667	18.285	16.1185	21.4128	21.8898	17.6809	19.4595	13.9489
ENSDARG00000009252	8.15549	7.85885	6.37071	11.9168	10.0889	6.80027	9.94315	7.78843	8.7054	11.4924	10.4269	9.57947	11.9759	12.2124	9.61819
ENSDARG00000009273	32.2523	33.4422	30.6497	27.8856	19.6913	22.8742	18.7713	21.3536	20.5952	15.0833	19.8831	14.0253	16.3222	19.6559	14.4669
ENSDARG00000009285	640.923	729.388	575.882	658.312	704.748	570.618	760.419	693.012	628.543	903.528	781.024	674.458	1060.75	1014.32	955.403
ENSDARG00000009342	85.1672	86.3525	73.697	68.6614	61.9323	64.9238	40.282	35.4038	28.8896	27.313	22.8493	22.0284	18.9946	18.0923	17.0575
ENSDARG00000009346	28.1878	26.706	34.3393	24.7663	14.1807	33.4856	15.3929	19.3869	27.5985	13.1323	16.0394	23.0444	11.1052	12.1953	15.4575
ENSDARG00000009387	6.29909	6.77207	4.64649	4.85724	3.11736	4.38207	2.55992	3.78359	3.02825	2.59015	3.96316	1.64298	2.50982	2.53291	1.85311
ENSDARG00000009390	16.1627	14.6984	8.01655	15.3848	14.8164	10.4299	13.3791	11.3371	14.218	12.6465	15.5945	22.3957	15.7617	20.7374	16.9564
ENSDARG00000009401	24.2921	20.6503	21.0664	26.2602	13.7859	24.1727	10.2619	13.0397	6.71877	4.19327	7.76858	2.59328	2.27791	2.56634	2.16671
ENSDARG00000009438	2.23601	3.00822	2.73766	2.19371	1.98226	2.63384	1.49974	2.51887	1.5232	1.46227	1.4552	0.63266	1.38299	1.10321	1.62495
ENSDARG00000009443	4.29754	6.24784	158.503	251.765	166.563	123.689	594.129	841.065	114.199	573.211	664.663	93.0683	523.394	449.284	378.97
ENSDARG00000009459	0.537733	0.713251	0.185457	1.14914	0.340506	0.582889	0.965169	0.984969	1.01753	2.17929	2.61162	1.63015	2.27008	1.9492	0.741986
ENSDARG00000009466	2.53399	1.78663	2.3881	4.12148	2.77204	3.15135	4.73193	4.37167	3.6241	5.04794	5.49516	1.42918	5.61195	6.70506	1.89733
ENSDARG00000009480	68.9959	63.4973	53.6985	62.136	56.2084	52.4554	49.6729	45.1969	42.885	41.2862	46.8537	38.5441	38.964	46.2183	29.6364
ENSDARG00000009494	11.6645	13.646	12.6373	10.4192	5.06946	11.4346	5.2461	6.29368	10.0285	5.02161	6.50258	10.2752	4.23218	4.90228	6.15817
ENSDARG00000009505	95.2632	92.4026	87.5441	135.464	110.368	126.602	124.177	130.213	250.524	132.835	151.825	253.065	115.776	119.273	121.476
ENSDARG00000009534	88.3792	91.7341	75.156	74.5813	64.7577	73.7226	59.7403	55.2061	54.4138	44.7475	54.6381	43.5503	38.1661	39.3879	42.9043
ENSDARG00000009544	73.9765	87.636	80.4274	69.0404	73.0766	84.4219	142.403	74.9049	306.463	86.4313	120.845	1031.89	107.791	116.281	223.037
ENSDARG00000009567	8.37861	5.97812	6.73367	7.38513	4.47275	6.51826	5.21809	6.99148	4.91294	3.57284	5.92805	2.6027	3.78793	4.37445	4.17724
ENSDARG00000009637	114.199	100.512	226.031	394.941	343.477	260.073	179.476	157.754	175.671	128.804	126.246	94.9276	97.6824	103.172	77.1772
ENSDARG00000009640	286.24	314.922	255.62	210.157	223.706	217.464	170.814	158.277	192.291	257.248	251.036	361.989	426.228	337.726	334.476
ENSDARG00000009653	21.2843	23.4048	8.6968	12.9529	8.73772	6.05361	9.12476	8.29835	6.14645	8.10946	8.05386	3.80059	5.8744	6.79946	4.01022
ENSDARG00000009685	5.45083	5.1974	6.41705	4.20866	4.48835	5.07531	4.15903	3.80812	4.19849	3.21835	4.03885	2.57751	3.73913	2.92014	3.66422
ENSDARG00000009693	12.1591	10.6172	9.7694	9.71838	7.12043	9.08615	7.72935	8.59384	7.2317	5.36123	7.92742	4.01886	4.6163	6.09023	4.09675
ENSDARG00000009702	0.502103	0.200298	0.683562	0.872774	1.14747	0.649301	1.69758	1.47637	1.17514	1.02231	1.59149	3.71187	0.908056	1.17079	1.60443
ENSDARG00000009724	164.817	160.435	129.103	131.212	121.634	118.933	93.4909	93.6887	87.5125	76.9122	83.6516	104.477	80.4848	76.9407	87.4056
ENSDARG00000009727	2.74783	3.62766	2.44691	5.29455	5.09366	3.5157	6.25548	4.45564	6.05201	6.5556	5.86324	13.2007	6.72217	5.30681	4.64105
ENSDARG00000009740	37.5546	37.0287	36.2466	32.6185	30.0079	30.4161	26.2346	26.6475	26.8535	24.4058	28.0146	23.3255	24.2629	25.346	19.5934
ENSDARG00000009779	70.6565	82.6395	100.679	105.93	91.4336	105.414	129.52	130.466	297.591	176.507	203.936	775.995	200.099	227.997	582.226
ENSDARG00000009783	14.7188	14.862	21.0008	18.567	12.6217	25.1198	19.8854	24.2645	32.5066	23.0657	30.0825	46.5763	26.5649	26.8392	33.7567
ENSDARG00000009823	44.6298	49.8678	38.258	40.8854	31.457	35.2374	24.6784	27.0787	26.5895	20.9699	25.6259	7.69764	18.8446	22.4473	11.7978
ENSDARG00000009825	14.2105	12.2013	13.5654	8.19591	8.09172	12.4698	6.29266	8.30852	8.82328	6.77821	5.85407	3.26942	5.79229	4.53532	3.26804
ENSDARG00000009837	25.5003	22.5555	17.2202	22.2061	14.913	14.9006	14.0679	14.7791	17.0112	11.5604	14.1264	15.2999	12.1753	11.8854	13.0116
ENSDARG00000009844	4.18703	2.50542	35.1513	34.7848	33.1914	29.7798	34.9739	31.2831	29.711	51.7592	49.5536	22.3798	59.4964	49.4817	19.0554
ENSDARG00000009862	14.9564	13.3192	10.8418	11.266	11.6574	7.70405	7.63628	5.472	4.87701	5.68304	5.1587	4.61692	5.02233	6.48784	4.92138
ENSDARG00000009864	10.3704	9.35986	10.2593	8.42993	10.418	7.02088	10.6217	8.29807	11.7225	10.7082	10.9745	14.3402	11.4138	10.6618	14.9121
ENSDARG00000009868	32.7901	28.9658	40.7483	32.248	22.6953	34.321	30.48	40.7716	48.4677	32.6742	58.6003	75.9383	41.2425	43.3562	63.4935
ENSDARG00000009871	123.113	130.679	82.5744	75.7566	61.1677	79.8179	51.6616	53.5395	50.3392	43.4232	34.8027	45.8698	32.3989	30.9229	35.0657
ENSDARG00000009881	160.14	182.949	143.53	132.351	122.577	133.529	135.712	122.652	189.47	151.18	159.027	216.912	193.5	215.301	196.696
ENSDARG00000009886	14.1918	11.6839	13.5866	22.1517	19.1241	16.692	22.1903	21.2443	25.5581	22.1768	31.6581	41.8357	32.0938	30.7476	20.6178
ENSDARG00000009922	15.3104	13.3939	11.6352	11.7782	7.25352	12.0736	7.49564	8.80221	9.91264	5.53275	7.5444	5.3359	4.96468	6.72346	6.11677
ENSDARG00000009942	11.8985	16.1358	9.48318	6.79869	5.51738	7.53867	4.18752	4.63972	5.10844	2.1182	2.36329	4.95083	1.14524	1.64439	2.57537
ENSDARG00000009950	203.964	212.352	261.081	209.304	192.02	206.044	211.51	222.118	271.671	233.876	269.921	415.21	337.234	301.427	439.647
ENSDARG00000010008	57.5441	64.6431	81.0331	56.3477	43.409	84.2716	61.759	70.0869	121.196	91.2717	102.571	135.345	108.167	117.286	230.421
ENSDARG00000010021	37.5922	31.4259	24.2959	35.2884	40.9789	22.5547	28.2906	22.2776	23.014	21.8808	20.4975	22.7284	19.9109	17.8762	12.9024
ENSDARG00000010023	17.583	10.6332	8.87043	28.9504	20.0795	8.38078	15.4322	21.9281	5.84022	9.87795	12.1734	10.648	7.83536	7.97324	2.46632
ENSDARG00000010035	3.81252	2.56342	3.18118	3.70335	2.26213	3.55499	2.05252	3.04116	2.71505	1.51037	2.62812	3.18976	1.44889	1.19706	1.31988
ENSDARG00000010051	54.1042	48.9667	57.0288	56.8129	64.922	59.0495	61.7411	54.3449	78.92	119.433	124.744	165.142	219.92	195.448	157.856
ENSDARG00000010070	10.7589	8.44851	10.0008	10.6391	9.00189	7.75157	9.15646	12.6942	9.62908	8.51108	14.0282	19.3931	10.2455	11.126	9.06486
ENSDARG00000010078	19.1065	19.3814	18.4241	15.0181	8.67248	16.7347	9.7582	12.7067	13.8294	9.07911	10.3288	11.9391	6.39629	8.05566	10.4959
ENSDARG00000010085	43.329	45.1001	27.5843	32.9212	21.316	28.009	16.597	24.5165	20.8905	9.67662	12.6838	34.2476	7.69193	9.14397	17.4174
ENSDARG00000010130	10.695	7.08635	24.8919	13.3765	11.6983	23.843	10.4335	12.548	9.06072	6.9536	6.31461	2.82546	3.56862	4.29347	9.6454
ENSDARG00000010132	21.6174	21.639	19.2976	15.6932	9.39759	16.2843	9.23657	13.9568	16.2611	8.72438	13.4298	10.3433	7.49935	8.46054	9.31047
ENSDARG00000010144	36.3115	36.9453	23.4465	20.1643	11.5245	19.9316	10.9658	13.6518	12.5735	8.19015	10.3646	5.7833	5.26961	6.86965	6.24628
ENSDARG00000010145	7.18582	6.06085	8.50027	5.4053	5.9058	5.82611	4.30476	4.77535	2.98481	3.67256	2.93666	2.6123	1.63464	1.80886	3.46632
ENSDARG00000010146	0.921084	2.53072	1.58835	1.87889	2.08305	1.26468	6.87399	3.03688	4.44447	8.65355	8.76794	22.8967	21.2507	16.2302	2.88082
ENSDARG00000010154	8.85157	8.81755	7.98088	8.00854	10.0204	8.55315	5.78163	4.81772	4.92913	5.45083	4.6183	1.84002	2.88015	2.85205	4.28063
ENSDARG00000010160	1211.6	1367.18	988.375	1232.11	1611.53	943.371	1497.63	1126.85	1077.99	1617.42	1348.86	1120.87	2077.54	2008.65	1517.45
ENSDARG00000010169	7.8186	8.51085	7.45851	11.2305	12.6407	7.27302	12.3363	9.90309	16.8409	10.266	13.0077	30.006	13.7188	19.0114	14.8437
ENSDARG00000010181	11.4873	8.71223	7.55347	8.93234	4.98581	6.62426	5.50809	6.8278	6.36738	4.4086	5.94534	5.07115	4.52819	5.52041	2.85525
ENSDARG00000010186	1.43035	1.06372	1.69741	2.64433	1.58607	1.41153	2.32467	2.46503	1.51336	1.40245	2.64426	2.59545	1.78175	2.21453	1.27332
ENSDARG00000010231	1.56397	1.58513	5.36258	4.41625	3.22438	7.09663	5.90978	6.09589	7.60507	4.75711	6.50055	10.1807	6.03466	6.92165	5.52054
ENSDARG00000010246	148.099	150.09	104.144	113.839	140.057	90.8681	103.592	78.4732	84.8959	76.498	69.078	79.5809	69.5706	73.3895	53.1357
ENSDARG00000010270	9.37275	11.2556	5.19884	6.49485	5.50842	5.95353	3.83495	4.64742	4.17975	3.73913	4.17515	1.80978	3.39939	4.62856	0.933585
ENSDARG00000010281	12.9921	12.2842	12.7926	9.93226	5.91213	11.7312	7.07024	9.58185	9.62434	5.60712	7.78178	9.95962	5.35561	4.67017	7.5393
ENSDARG00000010312	48.5812	56.2629	59.7165	53.6738	33.1158	69.1701	37.1503	54.5767	43.718	23.8312	31.0806	23.1203	9.6944	21.5482	12.2801
ENSDARG00000010317	1.96195	2.7478	1.54453	1.82291	2.77793	1.54109	4.59322	3.43746	2.4212	4.32132	3.81144	5.68907	4.01982	3.43563	2.19713
ENSDARG00000010318	28.0775	27.1663	30.8909	18.4719	13.9129	33.6447	9.85505	11.7928	11.3367	7.02818	7.41174	3.85528	3.27742	4.56183	5.37405
ENSDARG00000010407	2.8725	1.89872	3.1391	4.96405	2.96106	3.33095	3.02911	4.28267	4.10823	4.49168	5.51547	7.86421	6.03371	5.11201	3.93286
ENSDARG00000010408	11.88	10.4428	5.32495	5.33248	3.45291	3.23877	4.49719	5.04736	3.16505	2.76521	4.41584	2.57864	2.73687	3.62746	2.30796
ENSDARG00000010420	62.8702	61.0132	48.5175	44.3348	40.2823	47.4412	62.6076	93.0821	323.839	143.075	222.883	698.415	527.275	683.335	505.871
ENSDARG00000010425	4.87568	3.28766	6.55203	5.46143	2.86091	5.39622	2.90465	3.41946	3.5325	2.10383	2.26131	1.68669	1.63871	1.32685	2.70723
ENSDARG00000010432	25.6209	22.949	18.9557	24.6699	20.7478	15.766	16.805	17.7268	12.385	12.3662	14.7799	7.63134	12.7965	12.5046	9.00543
ENSDARG00000010434	48.7119	33.8801	55.3468	63.8261	60.068	62.5047	79.2615	111.966	103.294	90.2002	97.9459	158.588	93.9722	97.1421	76.2523
ENSDARG00000010442	13.1642	12.7603	15.8456	17.6827	14.2665	14.7249	21.4652	19.0595	23.8824	20.0086	29.5407	23.7073	32.5021	33.2907	34.8902
ENSDARG00000010478	246.374	178.666	165.787	198.67	157.959	181.385	53.6396	62.0486	40.0937	34.1631	26.3146	89.0262	73.8658	52.6487	66.9824
ENSDARG00000010487	83.3784	84.7909	45.7353	39.3967	34.1116	31.7314	21.4527	19.8772	15.8566	14.279	14.3257	7.9597	7.89782	7.34069	8.17098
ENSDARG00000010556	4.30374	2.99016	3.64892	2.92636	3.04967	4.25047	2.03282	2.03649	2.85033	1.58563	3.48367	2.97178	1.6901	2.02228	1.05573
ENSDARG00000010571	16.0224	15.1802	12.3711	11.6409	7.84102	9.30086	6.20329	5.8336	5.40517	3.35681	4.17785	3.81544	1.99851	2.90924	1.99338
ENSDARG00000010572	15.6123	19.0073	20.2414	39.385	24.88	36.8959	25.6922	33.094	71.9327	24.9443	36.2914	131.404	33.2536	38.3152	44.1435
ENSDARG00000010591	13.6309	15.5767	6.40079	7.17032	2.27643	7.24383	3.36779	4.83993	6.23007	2.74281	3.91099	6.23014	2.34705	3.9697	4.05107
ENSDARG00000010601	5.22751	4.4925	5.66399	4.49366	3.66171	3.79438	4.7635	4.78763	4.35502	3.55793	5.03277	5.32917	5.223	5.54308	5.70242
ENSDARG00000010610	11.0025	11.0647	7.1017	10.1501	6.42216	6.28528	6.82277	7.12125	4.59428	4.72739	7.46315	3.04351	5.18972	5.10601	1.89419
ENSDARG00000010655	14.2206	13.9516	11.4238	15.6628	10.6849	8.03029	12.4061	14.5186	11.7635	11.3804	16.3795	18.7674	16.8984	18.1528	12.5453
ENSDARG00000010658	11.6023	11.5568	14.0863	15.0471	12.1975	16.9274	16.5591	21.1945	25.7224	14.6146	20.6511	20.4698	27.1221	28.6692	21.3169
ENSDARG00000010717	143.839	129.177	119.92	154.421	173.143	136.962	147.046	136.884	121.5	112.839	112.278	165.158	99.1906	96.2162	62.7113
ENSDARG00000010721	75.1128	68.8729	64.6126	68.434	62.4623	57.9783	55.0308	51.5862	50.9371	43.3574	51.5795	51.2152	44.6655	48.2445	32.8874
ENSDARG00000010732	10.0166	9.30874	9.5717	7.31287	5.94455	6.54695	6.26814	4.38238	6.51924	3.76095	3.90423	4.70634	4.13401	2.63387	3.40399
ENSDARG00000010752	2.62305	2.86506	3.64456	3.61906	2.07056	2.88558	5.12948	3.68765	8.20399	2.87769	4.93348	19.8036	3.41174	3.29724	5.28693
ENSDARG00000010758	12.504	12.6773	11.6962	11.2944	6.59472	10.9699	7.84576	9.12765	8.25072	3.86737	5.78151	7.83298	2.40083	2.9269	5.26307
ENSDARG00000010770	39.9581	49.1286	29.643	31.571	22.3984	27.9708	20.0029	21.947	16.8563	17.1439	19.8488	6.84468	13.4117	14.443	10.6816
ENSDARG00000010791	12.6205	16.2985	8.93929	10.2201	6.92407	8.08426	4.78827	6.54125	6.00666	3.77264	4.7991	4.42349	2.76458	3.06736	3.53232
ENSDARG00000010792	14.322	16.3562	14.7517	9.36233	4.86716	12.0841	4.93648	6.52296	8.56974	2.99485	2.85751	7.66647	2.54614	2.14364	7.19267
ENSDARG00000010794	2.4638	2.20663	3.75078	3.90774	2.78596	2.90717	3.38214	4.30142	3.80621	2.96079	4.00112	6.65212	5.23457	5.32986	4.74535
ENSDARG00000010862	20.9247	18.7169	44.4674	39.5751	36.6325	34.7789	27.6158	24.8568	25.4456	18.593	19.3088	10.6344	14.1989	14.1287	12.3983
ENSDARG00000010873	85.2701	82.3118	80.8043	71.4983	53.3203	66.641	65.8721	73.44	61.4415	65.4726	95.8258	80.7343	73.6274	81.551	83.754
ENSDARG00000010878	40.1614	50.8222	21.6001	29.2995	29.1658	18.5095	22.0208	14.7128	14.03	18.2113	17.732	11.5222	17.5913	17.4197	13.6409
ENSDARG00000010940	1.84104	3.72638	4.69	2.60121	3.02804	4.77746	6.56149	5.8248	8.1551	4.54766	9.02271	35.8547	6.40828	8.17336	5.0807
ENSDARG00000010948	53.4047	54.0234	35.3938	25.2386	20.8385	23.059	11.9246	11.6221	10.7391	6.4764	7.28517	9.64278	1.80795	2.09025	6.43729
ENSDARG00000010953	36.9637	35.1361	40.864	50.1253	49.3839	37.7316	49.7851	48.2103	59.5571	57.4181	60.8479	75.7518	67.429	74.7448	59.3644
ENSDARG00000010956	24.5334	22.8602	20.0711	23.831	23.072	25.1308	26.5417	22.951	31.5619	31.8821	38.3016	45.6959	47.0193	46.7967	48.1901
ENSDARG00000010958	9.43495	5.99565	9.12707	16.4296	14.0514	6.98447	10.8695	8.7991	3.91903	5.56391	5.1411	5.98785	3.78422	5.61895	6.03307
ENSDARG00000010962	58.6941	50.3922	41.2919	47.3263	57.6058	34.4577	30.0297	24.5466	16.7088	16.6491	13.7233	11.9671	10.0969	8.68184	8.60055
ENSDARG00000010965	313.706	306.003	237.623	268.775	342.763	221.524	253.581	200.258	194.888	405.93	390.529	434.3	795.747	656.34	371.618
ENSDARG00000010977	3.44005	2.82875	2.91011	2.64802	1.99631	1.97	1.41026	1.78335	1.96512	0.77719	1.82835	1.96765	1.4019	1.30709	1.19414
ENSDARG00000011000	41.3623	38.2331	33.6989	38.0074	27.9039	29.3205	24.0073	24.88	26.2	24.5779	29.4518	33.34	22.6269	25.0593	21.3219
ENSDARG00000011020	604.356	583.416	464.507	327.145	152.139	411.498	168.477	238.267	250.15	106.75	181.252	213.051	88.0128	88.8813	146.726
ENSDARG00000011055	40.6776	42.5244	64.2578	47.1078	40.6918	62.8323	44.1772	58.0575	84.0424	66.1827	75.0341	77.3092	67.3853	66.7691	82.8045
ENSDARG00000011065	42.9879	35.2318	51.6931	61.8654	47.1177	45.7986	54.5274	59.3044	53.3872	49.8206	67.1542	48.6691	60.8268	68.1419	50.8126
ENSDARG00000011066	4.42656	3.94533	6.33283	7.93077	5.72465	6.11336	5.35872	5.64567	4.8706	4.46981	5.70109	3.54531	3.73418	4.49013	2.47334
ENSDARG00000011079	23.1421	22.9446	29.6761	22.2773	16.8857	22.7161	23.9595	27.5818	44.5131	26.8763	32.859	61.8815	34.9827	33.6078	80.2062
ENSDARG00000011094	23.8557	27.5791	17.9831	10.8197	7.56727	12.6932	5.55942	5.30719	4.94931	3.50984	3.02244	3.34936	1.26179	1.47573	3.00754
ENSDARG00000011122	11.392	11.3363	10.9401	14.5527	9.51604	14.3933	14.9299	15.9811	27.6887	11.3654	18.6201	50.4297	16.397	18.1472	23.9858
ENSDARG00000011125	369.782	424.106	227.817	258.65	250.852	191.311	178.116	174.913	143.44	182.29	146.515	150.866	188.885	165.439	124.832
ENSDARG00000011141	46.7997	42.7375	39.3169	36.8764	23.1413	32.4205	21.0232	24.9277	19.3267	15.8507	19.5238	7.05511	10.6029	13.9226	6.37231
ENSDARG00000011166	95.1321	112.999	75.7536	85.7184	69.9869	59.1189	71.6277	60.9536	44.3338	45.4719	47.4534	24.0003	33.8074	38.0433	25.3416
ENSDARG00000011196	40.7453	35.083	41.5022	32.9823	26.1564	35.8953	22.9172	25.7775	31.8829	19.4729	21.4898	33.5343	20.2527	17.2449	23.6518
ENSDARG00000011235	61.9601	69.2504	40.3063	34.9862	19.9591	37.0945	16.9886	22.6063	31.4082	14.4763	20.6976	14.0493	13.1551	14.0499	14.7358
ENSDARG00000011239	15.4067	15.4701	19.8692	31.0824	30.9712	24.0754	35.3286	23.0348	27.1602	21.8319	25.5816	21.1573	27.4073	32.7499	18.4122
ENSDARG00000011247	5.36953	5.9579	5.23562	5.23329	4.53132	4.76573	5.19162	5.23125	5.71105	4.99553	6.26579	6.2635	6.73986	7.67447	7.4754
ENSDARG00000011257	8.55394	7.99171	6.52174	8.30902	6.09005	6.92558	4.67633	5.69427	4.30885	3.35579	4.30827	0.600264	1.78845	1.79437	2.25861
ENSDARG00000011259	3.32915	2.43643	4.67523	5.71245	4.03947	5.74801	6.19577	5.8059	6.75228	4.92092	6.95158	5.7613	5.51914	6.94512	4.56619
ENSDARG00000011262	4.91214	5.40968	3.80095	3.38491	3.2662	2.24515	2.41935	2.15327	1.39029	1.12145	0.815619	2.29096	0.783149	0.845479	1.35173
ENSDARG00000011301	53.4184	53.1055	49.028	49.1337	48.2615	41.9702	38.4693	32.8424	26.3246	30.5415	33.9138	16.7876	34.6754	30.8035	21.0597
ENSDARG00000011334	7.47354	7.27378	16.2853	23.7586	16.5328	17.1351	26.1865	27.9387	13.1777	16.7712	21.7781	15.6533	10.5389	14.1609	6.62487
ENSDARG00000011373	7.02643	9.28485	8.68891	9.33982	6.66281	6.79247	9.11229	10.5842	15.5701	11.0419	12.6623	15.9133	11.1341	13.9637	18.03
ENSDARG00000011376	3.93092	3.79261	8.6132	5.04444	4.33889	6.33289	5.79161	6.0773	9.17847	5.97908	7.18114	7.28846	6.44383	7.58929	13.2698
ENSDARG00000011404	27.3821	27.1764	24.4434	21.9724	20.6642	15.1365	11.8441	10.3583	9.43355	5.85977	6.28798	6.84226	4.41958	5.3569	5.81804
ENSDARG00000011405	506.722	548.473	521.499	498.093	597.968	499.362	589.255	515.478	535.276	738.086	641.792	571.319	874.674	778.146	762.893
ENSDARG00000011407	170.621	168.344	294.823	154.314	79.5659	320.768	77.367	105.733	99.0326	38.3346	63.2685	15.5111	18.902	19.0244	51.2602
ENSDARG00000011449	1.30218	1.23373	2.73674	3.53117	2.79766	4.19539	3.81856	2.95667	5.51848	2.87358	3.97905	7.34688	3.19608	3.38719	4.59183
ENSDARG00000011466	14.8022	9.78148	11.154	16.9157	17.666	11.5058	12.5144	11.1073	14.2402	13.0611	12.1427	10.6212	9.64742	8.89251	6.35052
ENSDARG00000011498	12.0431	13.6153	12.7397	10.2237	10.9858	11.4454	9.94274	10.3345	9.04842	6.52504	7.07775	7.31197	6.30913	6.6745	8.9837
ENSDARG00000011510	92.6455	91.8432	66.5065	66.6429	44.8579	62.5583	37.9901	39.4064	39.2501	26.9591	32.2486	24.963	18.9392	19.3633	19.5259
ENSDARG00000011515	2.22665	2.4905	3.09311	2.94394	3.04934	3.35227	3.85635	4.10689	3.10153	4.07334	5.28695	5.1876	5.67763	5.29366	3.41381
ENSDARG00000011519	28.0972	26.4706	27.1521	33.2343	36.9474	22.871	22.703	15.6494	11.985	10.5409	11.9594	3.86806	8.79458	9.85423	7.51435
ENSDARG00000011521	18.9444	20.8202	41.9607	52.0162	41.6624	33.4648	36.4289	45.342	21.5883	30.5555	31.9777	9.35898	17.1109	17.7187	9.91392
ENSDARG00000011545	35.8424	32.8426	34.5183	37.6069	32.8706	31.5515	36.7515	39.3399	43.6929	36.137	43.4619	54.7091	39.7664	40.5477	47.5071
ENSDARG00000011555	12.6854	11.1481	16.8997	14.2793	12.3793	14.5369	9.44069	9.83171	10.5227	7.70533	10.2708	8.95839	7.76991	7.72544	7.20615
ENSDARG00000011564	152.213	158.444	141.988	97.5576	64.7019	131.708	70.0506	86.6805	97.3414	61.0713	86.7578	105.077	50.8348	55.9271	78.2423
ENSDARG00000011570	11.0833	10.701	6.50972	9.38724	6.88438	6.21981	5.73434	6.30616	5.286	4.20026	5.01618	3.81463	4.38805	4.83492	3.38924
ENSDARG00000011573	2.10305	1.66813	3.43681	3.87188	3.07486	1.97923	1.38607	2.03806	2.56817	1.23882	1.40144	1.92745	0.864288	0.787931	1.61965
ENSDARG00000011583	9.61463	8.87663	12.5231	22.2157	17.2469	15.1674	17.4697	17.1241	24.4643	13.9432	19.632	34.7282	15.384	22.1221	24.7268
ENSDARG00000011594	21.4074	22.0757	13.2051	11.859	8.87026	11.5938	7.49767	7.17999	7.60106	4.76179	6.60124	3.94875	4.36066	4.49677	5.4255
ENSDARG00000011611	92.2003	91.8225	94.0881	75.2478	49.9286	98.6075	51.4971	67.0726	72.8786	48.8668	56.6351	55.8718	39.7213	43.5295	41.4679
ENSDARG00000011613	38.7849	37.338	40.8126	46.3195	34.0511	39.3051	41.0445	40.4342	42.5495	37.2117	51.677	41.4561	40.7855	49.349	54.0147
ENSDARG00000011618	7.02503	7.84676	5.65331	11.5886	10.4354	8.01575	9.43064	8.1496	6.13352	5.47161	6.5364	5.5047	4.76733	6.47786	5.35123
ENSDARG00000011635	4.06976	0.963955	1.92996	2.76727	3.86561	1.91166	1.53784	1.67729	0.192526	0.562283	0.59297	0.205626	0.199777	0.204893	0
ENSDARG00000011648	100.841	109.229	76.9976	65.3023	76.4261	57.718	49.9532	49.5318	42.91	37.6148	32.6503	41.8753	37.6304	29.7033	31.1055
ENSDARG00000011662	19.821	18.6729	20.1798	22.8159	20.0828	17.3381	22.2683	24.2298	26.3022	21.4541	31.5716	44.3585	29.6015	31.2616	31.9339
ENSDARG00000011665	687.102	665.055	808.049	880.842	647.714	1613.83	687.755	1075.73	1136.97	457.811	565.261	657.029	323.674	375.636	365.828
ENSDARG00000011671	2.84887	2.99204	5.04599	8.17319	6.01325	5.31441	9.88882	12.0951	7.37579	9.47903	12.592	7.74374	9.80002	12.1412	4.65218
ENSDARG00000011673	17.0325	19.9622	9.79051	9.31413	4.56525	9.75567	6.3169	6.23971	6.44599	2.32418	4.90205	2.54984	1.23866	1.27038	5.33876
ENSDARG00000011683	9.23293	8.39156	8.23851	7.03929	7.91514	5.23689	5.22314	5.35875	6.14536	4.59821	5.99627	5.53286	5.11197	4.70238	4.78984
ENSDARG00000011696	0.738419	0.445201	0.752438	1.04331	0.789429	0.388086	1.71221	1.47553	1.46079	1.05112	2.02136	0.81401	1.77942	1.21666	0.926273
ENSDARG00000011703	2.70283	1.41468	0.798539	1.56058	1.02587	0.505373	1.99978	1.78298	1.46638	2.36764	2.9742	4.02998	5.78952	6.16616	1.56481
ENSDARG00000011769	14.6356	14.2017	19.1322	17.1401	17.617	18.2955	20.0698	17.6739	21.9991	20.8186	27.5725	39.8358	21.9585	21.4513	29.695
ENSDARG00000011770	19.9391	17.7687	14.5819	20.4549	15.1797	10.6047	8.39229	8.43757	10.024	4.30345	6.32807	19.6166	4.91001	4.70446	8.89854
ENSDARG00000011821	16.5998	12.8355	13.3728	10.1648	7.49405	12.2884	6.8551	8.7852	10.1364	4.99136	7.47213	9.18959	5.4731	4.5157	4.98497
ENSDARG00000011825	4.95969	5.07388	3.70767	4.1514	3.05468	2.87873	2.34265	2.4403	1.67233	1.91963	2.10127	1.51953	1.29501	1.3813	0.922185
ENSDARG00000011863	22.116	19.7111	16.8579	12.2556	7.59131	13.7501	7.29446	10.5411	10.2004	5.85081	7.55698	9.45165	5.09202	4.98771	4.74434
ENSDARG00000011876	18.4964	16.6018	10.6432	12.6335	12.822	9.39873	9.74818	10.4137	7.51581	9.7557	11.1202	7.79109	6.53727	7.52807	5.44473
ENSDARG00000011909	3.11354	2.69757	3.444	4.35751	2.77947	3.41941	3.5992	4.93392	4.36058	3.43381	4.41709	4.90566	2.43333	2.41315	2.75107
ENSDARG00000011921	51.8822	42.1193	55.0636	44.6261	34.528	53.9136	35.2624	41.2595	78.7364	84.4943	103.388	316.814	219.199	161.357	310.174
ENSDARG00000011929	6.77909	6.47715	24.47	15.458	16.994	20.426	31.7489	29.7279	33.211	41.433	41.9085	22.6408	38.9174	37.4845	21.7205
ENSDARG00000011932	36.1672	32.2554	24.7205	20.7026	12.5401	22.7025	13.0738	18.3998	19.4445	10.6014	16.5795	18.5299	9.98648	10.0564	14.0252
ENSDARG00000011934	31.6325	34.7415	40.7083	36.991	39.2178	35.5134	52.65	46.0427	59.8123	91.1797	92.2236	151.738	131.478	131.669	149
ENSDARG00000011956	24.0833	25.5593	19.963	16.7672	15.5213	20.8397	11.229	9.08776	10.4639	8.66356	10.8432	6.3713	6.59597	4.99561	10.9344
ENSDARG00000011958	47.13	46.4501	42.2196	33.83	28.2935	37.2874	21.6831	24.8895	26.6388	16.6312	18.5496	25.7918	14.6623	14.1133	15.2023
ENSDARG00000011973	11.4008	9.40773	6.47782	7.75715	9.45775	4.55601	4.76463	3.8975	3.23102	3.4358	5.30739	3.45086	3.3527	5.76619	2.80312
ENSDARG00000011989	97.1123	84.4383	67.5403	52.1546	32.2862	68.9411	30.3349	41.3346	53.1064	30.9627	32.9044	29.5131	26.6873	29.878	32.116
ENSDARG00000011998	40.5405	34.8632	40.9063	29.039	27.351	34.9171	44.3132	42.6496	43.4156	53.6831	46.414	40.2296	61.2288	58.8812	65.2851
ENSDARG00000012044	3.01262	3.46587	4.82399	4.66824	2.4008	3.73212	4.33668	4.40145	8.21166	7.06925	9.19689	19.1354	8.30964	9.24469	20.8506
ENSDARG00000012060	10.0563	7.89842	7.22027	5.91915	4.36252	4.86282	2.75464	3.62927	2.33444	2.10045	4.10335	1.32219	2.12873	1.80683	3.12944
ENSDARG00000012066	129.768	126.818	160.184	122.97	82.42	158.576	70.2647	87.8921	93.7091	44.8166	57.0699	57.1359	32.8533	34.1303	83.2821
ENSDARG00000012071	7.78062	7.56225	13.9955	13.0959	9.22273	14.2505	9.1877	11.1496	10.122	8.58748	9.9357	2.94838	4.90589	3.91716	4.19568
ENSDARG00000012072	19.316	19.919	25.6051	20.0393	23.2978	20.5108	19.6128	17.4499	28.8429	29.8945	27.9522	27.6186	35.4763	36.2525	37.2296
ENSDARG00000012073	13.1343	13.105	12.2916	8.61847	5.36578	6.57382	5.06195	4.8162	3.86715	1.67577	2.85661	4.55841	1.37022	1.33003	2.65945
ENSDARG00000012076	8136.92	10671.7	3717.51	6733.95	5880.86	4331.76	3070.08	3386.74	2388.14	1377.72	1545.42	1403.59	877.86	737.537	1001.14
ENSDARG00000012078	157.866	155.968	129.731	107.13	84.7616	122.648	80.4136	91.2993	99.1789	73.1503	92.0365	80.7433	65.061	70.7193	72.7588
ENSDARG00000012113	10.8475	12.1957	8.10589	10.6774	13.3453	11.1836	13.6632	14.571	18.0632	18.2509	16.4372	10.6692	21.7254	19.806	20.2233
ENSDARG00000012125	1.56052	1.8369	3.42493	4.63938	2.99442	3.7932	4.06517	4.80732	4.6978	4.39917	6.15505	4.25288	4.82829	6.57085	2.08802
ENSDARG00000012126	22.8013	16.4705	10.1014	10.2176	9.05956	9.46764	6.78325	5.01875	3.814	3.19086	3.60973	4.39175	2.04066	2.72713	1.56441
ENSDARG00000012135	7.51349	6.25567	8.04877	8.95709	6.17887	7.52744	8.8185	9.74845	10.8247	8.91275	14.0988	21.972	13.0764	12.0931	13.0902
ENSDARG00000012137	1.1992	1.02795	2.80649	1.99691	2.99612	2.476	1.13285	0.836791	0.540284	0.578574	0.942959	1.67343	0.448505	0.689986	0.367711
ENSDARG00000012199	13.8462	12.0526	15.3791	20.1355	16.3532	24.0568	16.3944	18.1018	16.8758	11.7913	14.3599	16.6438	8.41384	7.28098	5.83881
ENSDARG00000012204	5.08358	3.6448	2.25081	4.93803	4.66078	2.73042	4.02358	4.84456	3.6398	4.99874	6.47265	6.45594	6.54207	6.5021	3.22289
ENSDARG00000012215	20.829	19.182	18.9638	12.0264	9.28925	17.8414	7.43034	8.93784	13.5743	4.56148	6.15451	10.9655	4.29002	4.76654	6.83345
ENSDARG00000012219	9.20529	8.77065	9.1477	13.4378	10.3031	7.93003	9.92427	11.3362	9.74272	10.0595	13.589	17.3952	11.8456	11.2588	9.04199
ENSDARG00000012222	11.5032	9.82209	7.92849	7.82858	6.23067	7.36348	5.098	5.72284	5.07226	4.51281	4.86256	6.09903	4.04331	4.68309	5.48682
ENSDARG00000012248	52.1067	45.0161	45.4902	46.2893	36.7809	41.8163	32.7719	37.2809	32.5797	26.4344	36.6862	14.6772	25.5667	27.3248	18.6798
ENSDARG00000012261	43.3008	41.3026	42.4287	28.1951	13.7096	36.4093	16.5007	23.7271	31.733	14.6351	15.0774	30.2211	12.4651	11.1586	20.8275
ENSDARG00000012271	5.89782	4.57666	7.55518	5.72896	7.21524	6.73812	7.90627	6.43041	6.16469	7.5018	8.67505	16.8009	9.70557	12.2164	11.4708
ENSDARG00000012274	63.617	64.0875	49.7779	60.0505	71.333	44.4508	50.091	36.422	36.1022	42.0499	38.4482	29.4823	36.0631	34.5541	16.5819
ENSDARG00000012295	22.0931	20.8626	14.9627	14.5195	13.9833	13.4364	9.29889	9.5494	8.89928	7.1861	8.7823	12.0836	6.37104	5.87343	6.6403
ENSDARG00000012306	3.97949	3.50099	5.73122	9.74883	6.11187	4.28207	8.55145	9.25175	8.29567	6.02174	9.68486	14.0745	6.74049	7.94787	5.51118
ENSDARG00000012325	20.388	22.4551	15.3083	15.8434	19.6727	12.4006	13.161	9.49181	13.1009	7.98102	11.0571	12.9622	11.3425	10.2644	8.83039
ENSDARG00000012366	81.2664	76.4534	115.36	170.543	110.615	133.546	31.2835	48.9796	46.5473	21.4741	47.0482	25.4822	18.3111	32.9609	24.5979
ENSDARG00000012369	9.06486	10.1618	11.7537	13.3088	13.2704	12.0013	14.4466	14.893	18.1351	11.7274	14.5855	40.0666	12.2283	11.9144	16.3591
ENSDARG00000012388	22.1131	34.2692	31.7318	19.0251	24.8616	19.6326	12.683	17.9378	7.62153	6.40131	5.98354	3.3518	4.03181	6.52067	3.48715
ENSDARG00000012390	4.12543	4.60652	4.02282	5.72473	4.3983	4.68481	6.07777	4.94776	6.87705	4.93073	5.9631	7.74199	3.90553	5.63744	4.69852
ENSDARG00000012397	22.6785	23.436	22.0025	18.7108	11.9144	22.3967	12.8309	17.0006	17.7573	9.89458	11.474	9.81549	8.60691	8.24712	10.7906
ENSDARG00000012399	51.7049	53.0938	58.2254	47.0284	26.5517	49.9326	26.9384	39.1748	50.0067	24.245	30.489	45.0178	18.305	17.7221	31.2763
ENSDARG00000012403	2.84698	3.06258	2.83827	2.96711	2.06568	1.77877	2.77352	2.2	2.55332	2.34913	3.34151	4.22542	3.17355	3.1951	4.80135
ENSDARG00000012405	473.309	447.864	775.173	382.101	155.716	838.903	201.101	280.489	377.705	79.0391	113.302	39.1588	25.2962	25.4276	102.47
ENSDARG00000012422	111.578	90.0443	168.12	80.2154	39.7636	184.501	36.5587	60.6536	39.8487	17.2509	26.1721	3.14399	6.63576	7.45386	6.3163
ENSDARG00000012426	19.8998	19.1819	22.468	20.19	13.2313	19.6655	12.3265	15.7576	14.8219	11.0259	13.7213	6.4955	6.12179	7.13121	7.47099
ENSDARG00000012450	39.2679	38.212	34.6303	37.7626	30.2013	31.9392	27.3585	28.0116	24.7507	23.992	29.1102	25.8686	25.6278	24.8176	15.9227
ENSDARG00000012453	19.5155	17.8005	16.3563	13.1284	11.4037	14.7598	6.81324	5.99478	7.62651	5.30325	5.47494	4.83826	3.74861	3.78358	4.96194
ENSDARG00000012458	145.677	150.016	148.582	147.32	114.754	154.936	148.927	171.9	258.94	193.29	269.363	405.968	253.887	227.587	325.567
ENSDARG00000012485	19.436	22.3507	18.7618	13.4756	10.1287	14.6052	4.32409	6.127	6.72931	3.43771	3.21491	5.62165	1.59013	1.84357	4.92322
ENSDARG00000012496	0.713148	0.202698	0.983824	1.17764	1.74182	1.59761	1.07791	1.8941	1.14704	1.77353	3.80991	2.95462	1.89038	1.72337	2.23047
ENSDARG00000012505	42.2474	42.8146	42.1616	36.8479	29.0276	39.5318	26.9241	29.5731	33.0299	21.7586	26.0004	30.1853	19.1553	20.3359	27.8865
ENSDARG00000012506	17.5462	15.7785	13.932	18.2956	13.9892	10.853	8.99009	8.30724	4.78333	6.43715	6.30701	3.10534	4.23355	3.29391	1.8238
ENSDARG00000012519	33.099	27.0874	26.2168	20.1936	9.21493	22.7403	12.5595	21.3648	23.5707	10.8	17.6372	20.0742	11.6173	10.3809	14.0843
ENSDARG00000012553	76.9386	77.7833	64.0265	74.9961	81.6638	54.292	59.0067	49.6566	39.8845	48.4582	43.6164	31.6947	44.0184	40.152	30.9488
ENSDARG00000012563	17.5396	19.6326	17.7392	14.6651	15.6656	16.9	9.15853	11.1836	13.5839	8.72522	9.77649	7.85234	7.19304	6.11045	5.10588
ENSDARG00000012572	17.4267	16.1885	14.1461	14.4505	16.9178	14.3749	15.9808	15.8825	16.8901	17.6173	19.1568	15.5482	22.6171	21.7412	18.5331
ENSDARG00000012593	69.1267	62.2085	72.7824	72.7265	49.3757	68.4793	42.3184	51.3016	39.4547	22.3272	32.8895	12.2152	12.6589	15.2242	18.2743
ENSDARG00000012609	0.515515	0.130244	1.24456	11.0166	6.74635	25.1338	14.5449	30.4685	20.3552	6.77421	6.977	1.7017	0.101222	8.40898	0.158073
ENSDARG00000012632	6.94475	12.5327	2.85138	3.13203	2.91677	1.9716	2.42115	1.89297	2.73776	1.59916	1.68643	3.42531	1.37985	2.08116	4.86738
ENSDARG00000012667	30.9349	27.951	20.1962	17.4007	11.2427	19.2126	11.6707	12.4461	12.7874	10.0364	10.7761	5.54289	7.10752	8.88179	6.06867
ENSDARG00000012682	222.97	220.12	147.846	191.298	183.691	116.768	137.433	124.184	76.7912	102.485	121.72	60.882	99.5288	96.2182	57.1535
ENSDARG00000012684	24.1597	21.9654	26.0029	25.847	15.0582	26.0235	18.333	23.9896	20.3642	14.0705	21.1891	20.7011	13.8768	14.9637	13.4797
ENSDARG00000012694	108.775	128.013	73.0303	97.1633	55.217	55.5034	77.6665	95.8952	63.8611	34.8107	55.5036	82.4876	19.1382	35.7726	24.6568
ENSDARG00000012741	34.0048	30.9681	31.6322	25.6565	19.3284	29.9285	19.2397	25.1479	26.1082	16.7492	23.5804	20.7182	16.1121	15.3345	16.184
ENSDARG00000012777	75.4327	71.0877	84.6896	68.6508	55.9579	64.1758	57.5849	56.1949	48.6694	38.1074	55.4155	39.9347	39.0938	40.3471	41.8368
ENSDARG00000012789	0.371171	0.703317	2.5958	2.60392	2.08919	2.86108	3.89595	2.90836	13.0325	2.27917	4.68694	44.7583	2.46983	2.15934	3.71788
ENSDARG00000012790	13.2422	13.2809	9.93165	11.3005	9.17263	9.27887	8.30355	8.18174	7.06616	5.0799	7.39397	4.84746	4.70957	5.95819	5.91896
ENSDARG00000012796	8.53478	8.19843	24.5295	15.6597	15.1195	14.6482	9.40638	6.62241	6.61703	5.7867	7.25393	4.07265	7.79723	7.16142	5.34311
ENSDARG00000012824	11.7252	11.0757	7.81616	10.2675	9.27691	5.15982	7.73704	8.87936	5.13285	5.28707	7.27549	3.5722	4.87944	5.42731	5.02272
ENSDARG00000012827	14.7734	14.875	10.0904	8.83535	7.5468	9.46187	6.84122	7.21615	5.81028	6.2434	6.13394	3.80533	4.15211	4.78346	4.84976
ENSDARG00000012840	29.3766	30.7257	27.2517	27.0286	19.4702	25.4678	19.7373	22.6425	22.7948	17.5475	22.178	19.7901	18.7988	20.7446	15.6967
ENSDARG00000012848	65.8346	63.7914	62.3246	58.4367	42.7989	60.5505	47.5704	61.1927	92.2606	75.133	92.7145	124.45	95.5325	100.317	95.7773
ENSDARG00000012881	32.1298	46.7965	27.074	22.2012	11.5002	26.9336	21.427	25.8632	23.2675	9.91797	15.5876	11.969	5.047	7.69443	6.23072
ENSDARG00000012899	7.78159	7.89913	9.21216	7.79875	9.72091	7.94412	8.75129	8.14491	8.94005	8.98773	11.2179	15.0402	9.64052	10.8202	15.7368
ENSDARG00000012949	24.4287	26.3467	15.424	14.9742	8.00412	13.3046	7.94333	9.71429	9.93144	6.3022	8.0341	7.58052	5.93508	7.52583	7.65911
ENSDARG00000012968	21.8738	19.9489	25.9652	38.581	37.2997	31.5266	33.4854	31.0209	31.6738	23.3007	27.5151	32.7574	22.9323	20.53	22.156
ENSDARG00000012981	12.5169	10.354	30.5965	33.328	25.4909	37.7426	38.2644	39.2791	42.351	32.3339	41.2269	42.247	30.129	33.3316	26.0386
ENSDARG00000013004	48.4607	51.6877	28.1131	35.3566	29.3409	27.1044	20.3734	18.1513	13.3074	14.6038	13.7034	8.05396	10.7121	9.99938	5.95951
ENSDARG00000013031	67.7168	66.492	53.0225	44.1386	29.1566	51.7541	28.4589	34.6691	39.1431	22.0617	27.8445	32.2555	18.3236	18.3832	19.5461
ENSDARG00000013051	1.47769	1.40001	1.64882	3.79953	2.83071	1.31911	2.3813	1.11452	1.2336	0.720562	1.18205	0.790523	0.682699	0.875228	0.959517
ENSDARG00000013057	49.8209	45.829	34.627	35.3239	26.9661	33.46	20.9249	23.6359	22.6545	20.847	21.3145	12.342	14.2943	15.0078	14.79
ENSDARG00000013078	397.558	393.95	370.492	399.822	361.984	347.907	299.936	287.23	288.775	240.979	288.619	274.651	216.361	229.912	195.853
ENSDARG00000013087	72.0073	67.6657	94.1646	87.8078	69.5082	85.981	74.5536	83.7673	92.3948	83.532	96.9828	87.0845	97.9443	100.426	90.2747
ENSDARG00000013117	21.0667	20.1693	20.3948	22.8689	19.9932	18.1885	21.2279	22.1373	19.4772	17.5998	23.8017	21.6615	20.2107	23.5566	19.8211
ENSDARG00000013122	19.1468	18.5929	17.2692	18.9913	17.6528	13.8896	18.9208	20.262	15.6815	17.5341	24.6309	14.0004	22.8386	27.9379	20.5542
ENSDARG00000013125	22.0785	25.352	20.6155	18.679	15.6465	19.9254	10.4766	12.2069	15.3058	10.2148	15.3184	7.60815	9.88894	9.9373	6.27078
ENSDARG00000013128	15.0363	12.439	15.4942	11.6846	12.4739	13.9402	11.7792	14.9802	15.9612	10.6067	15.1753	15.4907	19.8747	20.9745	21.0513
ENSDARG00000013134	5.16731	2.83123	4.40167	3.32608	1.91481	1.57464	1.35269	1.42545	1.53148	1.54826	1.02803	0.314553	0.366727	1.12836	1.20266
ENSDARG00000013144	212.718	196.465	349.085	313.255	257.977	320.903	303.556	343.023	455.539	278.332	343.47	584.519	325.879	294.652	559.812
ENSDARG00000013168	10.1499	8.50738	9.85518	7.8341	5.5586	7.55946	5.66661	7.21888	7.09417	4.44698	6.11079	5.10052	3.39339	3.77492	5.31608
ENSDARG00000013174	10.6897	9.38855	12.9171	8.86781	7.55249	8.62713	5.74943	6.43154	7.82535	5.03083	6.36647	3.78466	3.44719	3.06407	7.89546
ENSDARG00000013224	23.151	21.7413	19.932	14.2238	8.30957	16.4851	10.2787	12.6969	16.003	9.80334	12.9065	12.1595	9.51746	11.8431	11.9111
ENSDARG00000013236	5.6883	5.56694	3.23377	8.86497	5.88077	4.5172	4.66499	4.57991	2.89793	2.18786	2.48941	3.22143	1.84106	2.13997	1.26503
ENSDARG00000013240	1.68781	2.08366	4.85088	4.57069	4.95056	5.98761	7.53734	6.65158	9.77491	4.71092	6.7565	9.09623	3.31406	3.24443	9.22156
ENSDARG00000013245	6.14981	5.92527	5.30248	10.2262	6.1289	4.97143	5.80958	12.4102	9.27018	7.39256	11.1372	13.1661	8.0843	7.34675	10.4514
ENSDARG00000013252	3.16606	3.11649	6.23962	7.74842	5.95124	7.3987	10.0214	8.39767	8.24735	6.8549	8.58695	10.6367	9.12309	7.65927	8.28342
ENSDARG00000013274	24.9721	19.242	23.5074	21.2634	20.5883	19.7023	11.1234	15.2713	12.7107	9.02579	12.5121	10.541	10.3963	7.71841	7.12414
ENSDARG00000013279	9.27265	9.3217	10.3753	10.7261	5.44266	7.72391	8.29157	9.7241	12.2556	10.8879	11.6196	14.0193	13.0646	13.613	18.1666
ENSDARG00000013293	13.1069	11.7083	24.3242	22.7351	17.3333	30.1291	23.9382	29.1526	27.4591	17.9362	23.0376	1.89209	8.21093	8.42121	3.10037
ENSDARG00000013310	2.99318	3.19031	3.2961	5.3251	3.8996	5.19595	6.00861	7.25553	7.17218	4.12043	6.36784	15.5669	4.43981	5.42163	7.21272
ENSDARG00000013317	51.5894	50.1235	67.8771	81.7932	62.6868	74.7381	58.0773	66.1877	66.7166	42.4922	63.3603	58.8508	39.8874	44.9311	30.5623
ENSDARG00000013333	274.813	276.705	254.089	312.66	353.954	243.899	249.337	212.554	198.282	186.693	182.194	148.507	176.809	163.717	105.886
ENSDARG00000013335	78.7153	71.461	63.1268	65.0584	59.048	67.785	38.1446	50.6927	40.5105	25.2819	29.8567	21.2036	24.1638	23.0124	24.467
ENSDARG00000013343	10.5827	7.7995	10.2868	8.41856	4.06106	8.78269	4.66188	7.83541	7.00885	3.80665	6.83855	4.60401	4.26525	3.85852	5.49259
ENSDARG00000013360	4.12577	4.3773	3.49852	5.34904	4.82718	3.68374	6.18449	5.32439	4.09708	4.93076	6.93866	6.73604	6.89592	8.29133	3.46593
ENSDARG00000013393	2.08708	1.61785	5.15318	6.63488	8.32431	6.58137	13.2636	12.8589	9.7835	18.2624	14.0066	3.54696	15.0882	17.0985	5.84695
ENSDARG00000013409	12.678	13.6013	8.11803	8.78349	6.99922	8.08391	7.30925	5.54947	8.02609	4.37902	5.1613	4.61579	3.56929	4.9748	3.85889
ENSDARG00000013430	2130.17	2887.5	1455.86	1624.2	1460.69	1407.67	1084.02	1104.19	989.053	1181.09	1056.37	703.969	996.992	1128.06	702.123
ENSDARG00000013461	6.80068	6.04048	5.57049	5.78021	2.99907	4.97594	2.65008	3.19207	3.69974	1.72258	2.64232	4.46688	3.1714	2.48226	2.03317
ENSDARG00000013476	5.34627	5.58921	3.49698	2.86521	2.66829	2.2315	2.61232	1.26631	2.13668	0.551863	1.02966	3.77239	0.407231	0.371253	2.07743
ENSDARG00000013477	2.23934	1.67496	3.3535	2.00349	1.17279	2.46998	2.28246	2.10488	2.11871	0.977021	1.54551	1.72692	0.636407	0.474694	0.596303
ENSDARG00000013478	22.6919	25.5664	28.9779	21.089	17.7533	19.412	25.8396	27.635	32.9585	22.3696	31.6922	49.9507	33.9589	29.1473	45.3589
ENSDARG00000013492	2.16174	1.27123	1.34972	1.37576	1.41607	0.915761	1.61963	2.04811	2.39792	1.44185	2.82385	9.18974	2.19549	3.45263	1.85143
ENSDARG00000013522	55.8068	82.8264	186.585	284.804	154.576	346.71	453.596	664.323	749.783	445.525	546.924	541.726	483.173	557.925	651.83
ENSDARG00000013528	2.57452	2.01375	5.0849	1.68659	1.27279	2.16335	1.30089	1.28861	1.44451	0.496325	0.697882	1.54279	0.352684	0.482288	0.798609
ENSDARG00000013533	31.3416	28.9933	23.1173	23.5292	16.2249	24.3193	14.9348	20.6603	20.731	9.28203	11.7643	10.5569	9.16745	10.0539	7.90937
ENSDARG00000013561	135.205	144.648	180.698	153.023	109.564	175.097	89.9535	117.8	105.631	57.111	57.6586	53.8916	35.6909	32.2073	69.5431
ENSDARG00000013576	9.48214	12.2146	6.81307	11.8769	9.55575	7.75388	15.2435	11.5028	23.5301	13.024	15.8354	95.145	15.2703	18.0064	23.6427
ENSDARG00000013582	44.3246	43.3729	46.3712	37.968	23.1629	48.4323	22.4938	30.0242	35.8803	21.4405	23.7883	30.0398	15.7115	13.0864	21.0115
ENSDARG00000013598	0.490148	0.862423	0.362241	1.63239	0.696757	0.759012	1.65368	0.70542	0.463744	2.06383	2.31249	3.46708	1.85609	2.18564	2.38325
ENSDARG00000013615	75.4862	66.5564	48.6539	48.1308	33.0214	38.4046	35.2452	44.33	32.954	32.3096	43.2533	23.9234	33.617	40.5622	25.9115
ENSDARG00000013628	54.6428	49.5753	55.19	57.7078	57.7535	48.5284	54.9965	53.2579	63.1601	58.5305	73.041	89.1295	78.5034	84.9128	83.3295
ENSDARG00000013659	14.345	12.1656	15.3333	13.6733	12.8308	13.1618	13.9574	17.468	19.3671	12.4705	19.4135	32.3574	17.3009	18.7718	18.6818
ENSDARG00000013670	46.319	33.3528	30.9891	39.1123	27.3124	25.642	15.7869	18.8229	18.6991	8.64511	12.3041	24.1353	6.39285	6.09556	8.61063
ENSDARG00000013681	69.1109	76.7301	76.6558	65.9235	61.5972	72.6258	75.3316	75.7784	116.649	79.388	92.8398	216.254	85.7846	87.2981	106.599
ENSDARG00000013685	1.74615	0.957787	3.56581	3.66013	3.32543	1.66034	4.2541	6.31271	2.43465	3.04738	4.9098	7.24372	3.69929	3.79402	4.81883
ENSDARG00000013687	2.51876	1.42561	1.29739	3.78117	2.33767	1.51288	4.2335	4.64358	3.34249	1.98854	6.03701	3.00798	1.47727	2.23971	1.86563
ENSDARG00000013711	6.34036	6.71543	6.65296	9.29633	7.60228	5.3383	8.75835	9.42241	10.7526	6.99691	12.0849	30.6144	9.45452	8.3114	8.96878
ENSDARG00000013719	9.79595	9.66479	9.24007	4.86505	2.56516	6.14759	1.94821	2.46214	2.9965	1.25505	1.96743	3.20038	0.867724	0.741621	2.94728
ENSDARG00000013721	76.9493	83.6786	74.22	143.767	117.028	119.793	178.868	219.747	180.125	170.538	190.045	61.9041	143.39	145.85	89.646
ENSDARG00000013726	9.33095	7.05449	9.38621	8.6518	5.75512	8.88852	6.8559	10.0564	11.4144	7.63956	12.039	13.0958	10.7338	12.2424	10.2308
ENSDARG00000013729	147.255	165.303	117.688	122.363	73.2967	118.937	83.3456	102.761	92.7571	69.3836	94.6909	83.8762	63.39	61.189	89.1659
ENSDARG00000013732	14.8251	14.9341	12.8917	10.5605	9.12399	11.5924	10.2703	13.0902	12.2282	12.1612	15.2126	31.3445	17.2666	16.7647	23.009
ENSDARG00000013734	23.6354	22.2992	24.8128	23.439	14.224	19.6529	14.7606	14.8537	16.8418	11.9325	19.6921	13.9904	12.9129	16.6291	14.3734
ENSDARG00000013749	41.7408	37.8608	69.2307	15.9158	13.8159	38.3078	19.8909	25.1914	30.233	13.8626	12.4587	13.4854	6.62369	5.44958	24.5524
ENSDARG00000013752	4.93774	3.2817	8.51483	5.58383	4.93339	6.44417	4.45571	2.49736	2.37074	1.28974	1.21696	0.521303	0.578828	1.1873	2.10162
ENSDARG00000013763	27.1536	23.4766	25.5031	23.0883	11.5847	20.4075	9.80717	15.7772	12.1165	6.81681	10.0104	16.7441	5.82764	6.15491	8.43458
ENSDARG00000013771	3.59012	4.94012	4.93801	5.97828	5.95402	7.35081	11.8703	13.0738	7.68306	11.4162	13.6999	14.8568	14.1825	15.1482	19.5007
ENSDARG00000013775	0.950404	0.600295	2.09417	3.07731	1.36922	2.82355	1.62938	1.93429	2.5311	2.17227	2.90627	1.92077	1.79702	2.0557	3.23804
ENSDARG00000013776	57.5363	51.8608	67.5049	46.6976	31.247	59.9599	24.0769	30.89	36.965	25.8182	23.4717	36.1387	27.5192	25.9702	25.0831
ENSDARG00000013822	110.527	130.166	63.0261	123.403	163.519	66.1891	148.507	109.091	74.7843	173.594	161.467	91.6643	255.066	244.528	109.572
ENSDARG00000013830	19.8712	15.7434	17.9411	27.8279	24.4433	18.9209	22.3586	24.7472	22.393	20.4829	31.9461	31.1912	21.5904	22.0937	14.8322
ENSDARG00000013855	3.68455	2.4973	4.54539	4.98314	4.51246	3.29757	4.12329	5.13963	6.73078	6.08263	7.10285	22.1104	6.23296	6.39258	11.6804
ENSDARG00000013858	1.54276	1.46166	4.03216	2.80985	2.4859	4.77307	5.73855	6.31409	5.51931	5.28434	5.90054	2.63076	5.01719	5.19422	3.37054
ENSDARG00000013871	3.70334	3.26099	39.3689	27.5088	20.0216	40.6156	42.9281	57.8587	98.3137	46.1094	46.6791	45.2591	40.8064	38.6051	41.2409
ENSDARG00000013880	4.07108	4.21494	7.99737	6.2783	2.88543	8.49227	5.19388	8.68704	13.2628	8.6206	10.1918	22.1384	10.0539	10.0578	15.2887
ENSDARG00000013881	15.0255	14.6335	13.0358	17.3603	14.943	14.1966	15.3845	15.2142	10.9932	10.874	13.7791	7.73314	8.10873	8.08146	6.00952
ENSDARG00000013892	10.4646	9.51904	9.39514	11.1577	8.43771	10.0068	10.9327	15.4505	12.2978	11.1236	17.7708	17.9928	12.4925	14.4067	13.7311
ENSDARG00000013921	6.62654	5.78283	9.74142	9.23014	6.08695	10.7108	10.5979	13.9596	16.7009	12.2908	16.6491	22.0525	14.8414	15.4733	21.5807
ENSDARG00000013926	5.50224	6.01795	4.74414	6.68088	7.72224	4.38551	21.2882	21.0092	60.2499	16.6945	33.4035	175.06	21.2104	24.8903	34.2767
ENSDARG00000013928	7.69716	9.08703	9.2079	11.5088	10.7542	8.67844	13.0199	12.5119	12.2773	16.5178	18.3979	27.7321	19.426	23.5755	18.2019
ENSDARG00000013931	432.553	473.787	360.175	364.647	484.796	350.318	500.688	412.569	397.794	578.57	523.385	473.219	754.027	721.15	622.831
ENSDARG00000013938	279.179	275.907	183.867	223.751	280.883	142.144	197.962	158.975	134.982	309.557	302.801	285.429	668.633	595.405	264.617
ENSDARG00000013946	33.1644	36.1605	41.3216	46.4025	36.2299	51.1459	52.0993	54.5256	84.1709	50.2858	71.2967	140.854	69.3026	77.8867	60.1065
ENSDARG00000013961	13.5504	14.8132	14.5369	31.767	26.8493	14.0104	15.0655	16.8492	8.16072	9.55273	11.4409	6.39873	8.69829	8.84233	7.09543
ENSDARG00000013966	76.0499	75.5338	63.2833	77.2438	100.653	60.195	82.4502	63.1997	76.2993	143.668	114.623	130.798	248.742	239.284	141.512
ENSDARG00000013990	30.3355	30.716	32.1477	39.6805	33.8374	35.0008	35.5931	34.0367	38.5352	31.5035	37.4783	45.6759	35.2996	37.0554	46.5553
ENSDARG00000014003	8.80048	7.72968	6.17748	6.03424	4.5518	5.59651	3.81448	4.93079	4.01626	2.67018	4.2842	4.39415	2.54117	3.04409	3.71441
ENSDARG00000014004	14.4057	12.2622	13.4236	14.0114	12.2	12.1724	11.6595	12.7812	16.3627	16.4995	18.1105	37.9278	26.1865	21.6821	34.6304
ENSDARG00000014005	11.3735	12.239	11.4207	9.68393	7.95987	11.297	7.42815	6.55852	7.1296	6.12169	7.22866	4.72962	4.64104	4.75989	4.60691
ENSDARG00000014013	25.3526	28.7657	23.9309	15.8634	10.8891	18.2472	10.5023	12.5459	13.1299	7.65049	9.50785	11.3116	6.29782	6.1503	10.2268
ENSDARG00000014015	47.9321	44.5585	41.0454	34.7805	36.2072	35.7039	24.3043	26.0016	21.0858	16.0748	21.0906	11.4672	14.1174	16.0464	12.2479
ENSDARG00000014017	100.78	102.836	111.518	65.3993	42.0913	84.4432	36.3043	40.2578	44.0633	19.1557	20.406	26.3441	11.4721	11.9782	23.4774
ENSDARG00000014018	56.3949	51.863	35.7446	37.1531	22.4467	30.2846	27.1347	32.367	26.2753	22.3936	31.0169	9.26993	25.0009	24.3289	16.2318
ENSDARG00000014041	13.5759	11.0531	13.0812	10.4176	8.94444	8.61975	6.05412	5.43818	5.7417	3.30079	4.34481	4.44068	2.7992	2.50215	1.90093
ENSDARG00000014047	84.7949	91.4906	78.8309	101.406	113.843	79.5436	137.175	88.4959	186.914	121.75	130.019	401.195	135.168	139.352	152.377
ENSDARG00000014068	84.9742	79.3885	114.196	113.098	98.2324	115.031	87.6356	89.1579	95.0102	76.6144	81.1627	57.2764	66.1737	69.3428	42.538
ENSDARG00000014083	62.5447	63.2462	51.1195	42.7568	50.0774	33.6753	36.5433	28.8465	27.3035	27.8216	25.6861	24.3956	27.1743	28.2094	22.0015
ENSDARG00000014091	17.8382	20.8058	20.8954	18.2249	13.7579	20.0809	10.9433	13.3431	12.5067	9.36071	11.1832	9.9105	6.62838	6.44033	12.8136
ENSDARG00000014101	12.1678	12.8639	11.2841	10.182	8.56724	7.84069	6.22507	6.76497	4.63974	6.04131	6.01377	2.50868	3.7613	4.32054	3.83442
ENSDARG00000014161	5.95099	5.32637	5.10741	5.59413	3.62195	4.12212	2.95337	3.61674	2.41303	2.32387	3.48958	2.46637	2.20774	2.12622	1.86681
ENSDARG00000014171	50.0212	47.8074	35.3735	39.8515	41.0818	27.1109	43.5233	35.1628	42.9675	57.1875	64.3574	71.3861	96.2792	98.5239	76.8922
ENSDARG00000014179	43.2939	31.4135	76.4979	63.1926	49.2997	174.664	57.8559	108.412	188.33	54.1639	54.4915	67.3561	20.6535	27.7444	29.624
ENSDARG00000014190	9.85388	7.59897	9.28655	10.0169	16.9986	12.2546	24.8954	19.0988	14.9603	54.2459	29.6049	9.72583	49.4957	50.071	12.4374
ENSDARG00000014196	1486.56	1523.01	2028.1	763.06	568.775	2048.29	338.763	589.553	993.445	261.894	218.476	344.313	162.929	166.764	794.333
ENSDARG00000014201	78.1572	90.0591	36.0429	43.7373	33.9428	39.0863	28.0419	32.2265	36.5527	31.1302	36.5548	12.9758	24.1765	25.2434	16.4656
ENSDARG00000014244	68.8124	71.396	74.4311	76.8942	57.7275	67.4642	63.585	65.8167	60.0008	49.2875	58.6357	47.1463	50.0601	53.2123	42.4713
ENSDARG00000014248	9.62069	10.4381	9.49928	12.5859	9.12405	7.96162	5.42375	4.97403	3.15649	3.6446	3.61742	2.27364	2.13279	3.12487	4.35364
ENSDARG00000014274	24.0916	24.3468	23.5419	19.8358	18.1266	15.3648	16.0395	14.4994	12.8079	9.2283	11.8863	13.4475	9.61105	8.70204	13.6488
ENSDARG00000014311	6.73271	7.76964	7.85648	5.75317	4.07556	7.13347	3.29967	3.89442	5.93896	3.26386	2.60607	5.52459	1.44126	2.54856	4.00474
ENSDARG00000014321	2.13679	1.68267	1.17242	1.61735	1.20496	1.16312	0.996178	1.16911	0.735155	0.920169	0.700835	0.42063	0.708352	0.726492	0.485022
ENSDARG00000014324	1.13896	0.709926	1.34384	1.36838	1.73526	1.5595	2.3501	1.67448	2.89252	1.07668	1.92151	5.3306	1.35359	1.81077	1.95759
ENSDARG00000014333	34.4297	35.5076	27.1175	35.1262	42.5506	27.5339	41.5559	33.2456	32.3128	50.6631	50.871	36.3314	61.1423	61.6618	41.2942
ENSDARG00000014361	52.4151	53.6078	56.3092	63.6271	66.0865	55.8991	69.8135	58.6192	63.0828	68.9689	72.2269	79.942	75.4946	78.2803	69.719
ENSDARG00000014439	4.44267	3.46863	4.17342	6.69963	6.22677	4.26085	6.95595	6.46744	5.11148	5.29186	6.36649	7.71779	6.00399	7.77312	4.74269
ENSDARG00000014462	21.2479	27.7236	24.8498	23.282	14.6984	25.7153	15.2106	20.2007	21.0076	14.0179	18.4251	19.7623	13.0648	13.3994	11.0241
ENSDARG00000014479	10.2157	10.1186	9.0751	13.231	11.9015	8.61279	8.18834	6.2374	4.68625	5.84526	7.66774	2.65896	6.68626	6.54578	5.41061
ENSDARG00000014499	75.9194	80.3575	63.1578	61.2147	67.3358	37.9327	44.4043	43.8643	41.2459	34.6906	28.086	32.8145	27.2226	24.0379	41.739
ENSDARG00000014506	40.2275	41.3102	43.6471	45.632	62.4004	35.8015	46.291	37.0897	38.1882	46.1292	47.0732	42.5598	60.0358	57.6315	46.1942
ENSDARG00000014522	37.3047	36.5804	29.2885	25.0218	15.9546	24.0653	15.2363	18.9691	15.9459	13.9205	15.6382	8.38352	11.4486	12.6765	10.1401
ENSDARG00000014531	4.12455	4.03987	3.22984	4.76129	3.659	3.48457	3.80225	4.28845	4.50562	4.3129	5.88372	5.11421	4.69486	6.23956	3.90412
ENSDARG00000014532	19.4577	18.1399	21.5414	15.7253	13.7996	17.3795	12.0581	11.6189	15.464	7.95736	11.7936	9.51644	8.17599	9.01231	12.3861
ENSDARG00000014545	4.02126	3.76283	4.75136	2.60408	1.9311	2.79834	0.984872	1.5459	1.26821	0.548724	0.434003	0.652167	0.536137	0.499879	0.82203
ENSDARG00000014556	28.9714	32.8538	74.1723	51.9653	40.6856	68.2165	72.7262	83.0614	98.4962	91.3835	72.476	86.9286	82.2736	72.8165	98.8321
ENSDARG00000014569	53.8649	55.8513	48.6902	40.2803	21.9944	41.3389	25.1437	37.4453	26.5468	20.7869	25.3128	18.1777	15.9964	17.1193	21.3188
ENSDARG00000014571	319.586	315.438	302.304	245.47	135.498	308.999	158.367	209.761	266.577	130.45	174.636	234.36	119.001	125.365	154.852
ENSDARG00000014577	8.51945	8.63018	9.6332	8.76232	6.00006	10.0763	10.0532	11.0694	15.1169	8.82454	14.5462	29.4313	10.7373	12.1105	12.8809
ENSDARG00000014587	39.0454	38.6626	68.3794	62.7205	42.9896	79.2689	85.2524	104.859	146.043	87.9923	124.848	210.727	84.2736	82.6991	180.147
ENSDARG00000014591	300.242	335.694	201.187	189.2	162.588	179.55	105.015	102.682	109.447	77.0126	73.6017	81.2096	57.6006	53.8139	60.6717
ENSDARG00000014592	5.33902	3.6943	4.65513	6.35158	4.55838	5.07207	6.63041	9.55975	5.67574	6.07798	11.7705	13.1544	7.24406	9.72489	8.05679
ENSDARG00000014651	9.8722	7.83061	5.9386	5.57531	6.43824	7.9637	7.80784	11.5647	14.3364	12.688	17.8405	17.6318	10.5937	13.8703	11.8269
ENSDARG00000014652	4.04934	2.69268	2.62398	2.93172	2.54821	2.34464	1.85326	2.44168	1.64194	1.3668	2.4919	1.52492	1.77785	1.89936	0.601546
ENSDARG00000014670	10.5778	9.0258	10.4233	8.93473	5.82446	10.6352	5.02734	6.55877	6.58911	4.05452	6.0627	4.84653	2.7091	2.84463	7.01077
ENSDARG00000014673	26.2231	26.6283	25.3928	20.7697	18.1257	20.6507	18.2299	18.4126	14.3137	12.6341	14.3033	7.33805	11.1561	10.2908	12.1231
ENSDARG00000014674	22.2997	21.18	17.1387	18.3743	12.6621	15.5937	12.8737	15.9694	13.3308	8.92437	12.6084	14.4808	9.60313	10.4262	11.4813
ENSDARG00000014685	34.8003	31.62	29.8234	17.3893	15.5253	20.9125	8.63031	8.85064	10.1425	5.49631	5.4885	8.80481	2.85145	1.542	5.39211
ENSDARG00000014692	27.7884	29.3397	35.8888	28.7656	19.2793	28.3351	29.1432	35.9645	42.9465	31.2349	42.1466	84.4195	39.7086	39.777	73.2212
ENSDARG00000014704	3.67784	2.7255	3.98743	4.63369	4.11758	4.263	4.81596	5.00252	7.1317	4.42732	5.58858	9.60397	5.68427	6.96648	4.52214
ENSDARG00000014727	32.0277	26.551	48.9801	47.6894	37.931	40.3512	37.5013	39.8693	32.6548	28.9565	33.0338	18.7797	22.2173	26.6052	16.3204
ENSDARG00000014731	50.8126	46.1765	38.1489	55.1777	43.8808	27.4774	30.8037	31.5522	24.4192	13.7966	25.7415	26.0807	20.4747	20.535	29.7836
ENSDARG00000014746	44.6365	36.1318	40.9497	39.5031	26.1558	38.0761	26.8253	34.3129	33.6876	23.5061	33.5423	18.2708	24.8101	26.237	25.4867
ENSDARG00000014761	1.33842	1.44922	2.14317	3.09548	2.47915	3.31615	2.52875	2.68508	2.41204	2.28946	3.0954	4.12185	1.87716	1.54018	2.6383
ENSDARG00000014790	30.2532	27.9695	23.8767	24.3297	25.8906	22.4726	20.6304	18.3256	17.1474	15.1121	18.3971	19.9635	19.368	22.3293	15.6623
ENSDARG00000014793	49.4159	48.3065	75.4239	47.4342	33.1712	64.1555	28.8318	34.529	44.6306	15.8334	20.4904	47.2137	13.1311	10.6654	27.4561
ENSDARG00000014796	59.2838	51.4777	51.6061	52.723	36.7473	53.4901	33.8604	38.3506	32.2976	26.988	27.245	20.1796	20.22	20.165	28.0524
ENSDARG00000014803	18.0564	18.1977	16.1888	17.4695	15.6181	18.299	23.1737	21.6101	21.9161	29.0219	28.789	25.2247	37.9967	42.7363	36.4625
ENSDARG00000014805	12.3025	10.4436	23.4213	31.6443	35.3455	25.2488	20.0826	12.6194	2.88667	6.16436	6.50078	0	3.28525	2.18019	0.543217
ENSDARG00000014806	83.3568	75.863	83.4142	69.3684	58.5683	70.5591	44.7554	51.685	52.8758	43.8665	47.324	26.9544	31.6597	34.2744	28.1539
ENSDARG00000014867	1861.97	2040.81	1977.33	1736.59	1729.56	1890.49	1854.61	1877	1962.39	2057.46	1980.09	1943.68	2251.26	2109.1	2551.01
ENSDARG00000014891	40.8298	26.7538	28.188	26.5145	12.2686	26.5551	16.7231	30.0199	27.4464	15.227	25.9036	19.3022	16.5666	17.2209	12.1607
ENSDARG00000014898	61.6247	63.2083	41.4676	45.8061	46.2935	31.5604	38.3462	29.0784	21.5475	27.0231	27.1967	14.8911	25.9101	26.9783	15.0347
ENSDARG00000014915	85.988	84.1325	64.5091	82.7453	69.8613	72.2441	59.4427	62.0451	45.1639	42.4134	42.6986	21.195	33.8467	30.5058	27.4262
ENSDARG00000014927	3.04102	2.88116	5.0209	4.46235	4.97508	4.39519	5.43995	8.35539	6.55023	6.55556	8.67308	3.20373	6.92395	7.36187	3.92829
ENSDARG00000014943	18.9155	18.2791	17.4168	10.6182	6.94923	12.2678	5.25839	6.02065	7.93547	2.6447	3.20495	7.86455	1.40948	1.47093	4.10099
ENSDARG00000014963	19.9624	14.303	12.909	18.5425	18.5096	11.9013	13.672	12.7978	10.742	10.9172	9.08921	3.90834	9.06421	4.77379	5.27945
ENSDARG00000014976	42.48	43.9634	28.0478	29.6467	19.2138	31.1822	20.8784	25.8493	14.3024	21.1499	20.4454	8.89463	18.6922	20.7123	25.4353
ENSDARG00000015015	55.977	55.462	39.0307	44.9928	31.9751	31.0985	33.019	35.0202	32.5726	31.0443	37.0782	18.7222	27.8005	28.7771	22.9059
ENSDARG00000015016	13.1594	10.1952	7.19905	8.0726	5.62953	4.94691	5.03381	5.40268	4.06023	3.77358	4.74772	3.02637	3.75491	3.77274	3.75682
ENSDARG00000015033	4.34021	3.53153	6.51585	14.9294	9.00713	9.33556	9.59904	15.1985	11.1114	8.32454	9.67161	6.6045	7.66989	7.0951	4.46224
ENSDARG00000015050	604.049	571.45	653.562	588.538	608.607	566.538	447.404	373.299	431.71	358.077	375.58	319.036	339.891	331.847	233.762
ENSDARG00000015070	24.2011	23.103	21.7647	16.1284	10.8631	14.1239	10.6497	11.6154	8.6952	4.1196	6.12981	5.634	4.51133	4.93531	5.01609
ENSDARG00000015076	7.13276	6.99575	5.67359	6.4894	5.45268	5.29969	5.59931	5.65849	3.18416	3.09984	3.51297	2.33488	3.20544	3.03465	1.66345
ENSDARG00000015088	45.1551	33.552	35.082	40.0981	26.9721	36.5207	15.1511	18.6814	18.0769	10.6085	13.6445	19.47	8.66552	8.77905	9.40668
ENSDARG00000015111	342.066	362.871	207.629	212.215	162.075	174.189	132.933	132.584	125.553	109.181	96.6927	111.051	100.251	90.2015	98.4445
ENSDARG00000015128	2463.8	2544.5	1689.13	2390.41	3043.95	1561.49	2884.06	2425.77	1721.82	3149.82	2818.55	1832.88	4199.94	3846.27	2467.69
ENSDARG00000015134	3.59125	2.01055	7.17812	24.8418	18.9506	12.111	20.1498	21.7277	26.0497	18.0426	23.7313	58.7784	16.4535	19.8334	19.5712
ENSDARG00000015156	16.7713	15.4843	19.5881	12.1352	6.50204	15.5053	6.44651	10.2466	9.87692	5.9702	6.83627	4.15041	2.68823	3.46788	5.19509
ENSDARG00000015161	20.6385	23.7914	16.1711	18.0657	17.179	13.043	13.4179	11.068	10.0232	10.9866	10.2903	6.02664	11.1711	12.2474	10.034
ENSDARG00000015164	52.4356	40.2757	46.5009	77.4469	69.5164	54.3206	115.891	167.196	255.822	172.418	277.278	1136.98	338.824	379.319	465.367
ENSDARG00000015176	5.36918	5.60803	3.97452	3.86706	2.03757	3.31223	2.30102	2.32676	2.5028	1.68868	1.78084	2.2761	1.31138	1.0285	2.04791
ENSDARG00000015184	11.597	9.5097	8.6544	8.03944	6.62215	6.65358	6.2976	6.75056	6.28349	4.72685	7.50166	3.68598	5.28525	6.05385	4.00341
ENSDARG00000015206	17.2641	16.5738	16.8809	14.1976	9.61928	12.28	10.4393	10.159	9.90301	8.02757	10.6935	10.5136	7.69673	9.53139	9.01464
ENSDARG00000015208	52.2844	51.073	40.9368	31.192	30.4328	32.6733	25.708	22.9051	22.3011	19.5395	22.2709	22.9214	23.171	18.432	17.1209
ENSDARG00000015239	89.919	85.192	67.4479	57.2872	39.4928	58.6701	34.0549	41.0594	49.8083	30.3822	29.7588	45.3544	23.9621	22.365	35.9328
ENSDARG00000015254	40.9525	40.5917	38.8752	30.6788	24.9095	40.7836	30.376	33.075	43.6573	36.3833	46.0171	68.8082	46.2515	48.0117	65.1875
ENSDARG00000015263	9.15214	6.1044	5.80789	7.96553	7.81546	6.93126	15.5625	12.1372	10.1831	7.14848	9.60105	32.7019	6.97253	7.88831	15.3563
ENSDARG00000015266	133.428	152.566	84.4192	99.6286	70.2778	86.2797	61.8292	73.5274	65.7632	65.6758	70.8753	22.9197	53.2205	57.3294	45.5226
ENSDARG00000015273	9.57444	9.43797	8.04281	8.78742	6.55951	11.5231	6.41778	6.54435	4.19629	3.92306	4.65003	1.63622	3.87051	3.68608	2.39615
ENSDARG00000015314	178.956	185.174	111.378	110.567	109.992	85.6059	80.405	68.635	63.2725	61.9851	71.741	32.6027	55.0772	57.5787	33.2231
ENSDARG00000015315	198.802	195.266	180.439	180.549	189.31	163.672	147.934	127.146	152.365	191.88	200.964	261.574	313.247	282.368	226.735
ENSDARG00000015325	200.9	217.847	179.372	136.831	127.092	153.715	97.5077	97.9129	114.07	78.0743	78.1528	85.4061	78.991	81.881	94.4971
ENSDARG00000015337	16.141	15.8649	30.5878	29.1777	22.9559	19.2118	17.1234	20.3164	14.0465	12.4025	20.6251	10.5539	11.9485	10.4293	9.60752
ENSDARG00000015352	22.1952	22.2679	22.7934	21.4283	17.9151	20.473	24.5471	23.4676	31.3286	26.4685	31.7691	46.2243	31.6669	30.661	54.612
ENSDARG00000015392	97.3519	101.166	83.4015	72.9809	53.876	82.7469	53.6338	60.4797	72.6958	46.4791	56.0353	66.0587	42.4059	44.2446	51.157
ENSDARG00000015394	47.5311	46.5386	44.82	32.5816	47.0234	31.2467	29.7341	25.3327	32.4871	25.6236	26.7132	29.8784	37.9244	28.4914	28.8078
ENSDARG00000015399	21.6133	21.0694	17.7113	15.7025	11.5532	17.5551	9.0276	10.4699	12.2525	7.32134	9.80294	15.0716	5.08557	7.01436	8.29784
ENSDARG00000015427	128.082	127.749	101.645	85.7999	69.7369	86.2421	54.7451	60.9113	56.4369	42.5926	53.4869	47.5968	33.7225	36.0495	35.1564
ENSDARG00000015449	43.7472	40.9416	53.495	39.521	24.7297	50.1604	26.3632	36.4474	41.0201	22.6554	33.0544	25.5385	22.4007	24.2288	22.1024
ENSDARG00000015460	9.13093	9.711	7.73504	5.0461	3.30757	5.1546	2.66134	3.14741	2.79777	1.28823	1.63024	2.46318	0.627703	0.603542	1.76444
ENSDARG00000015472	51.3162	51.2822	50.9586	42.2543	29.2611	44.429	33.3591	36.246	39.8704	27.432	35.4411	38.2437	23.3551	26.3485	32.5692
ENSDARG00000015482	12.7971	11.6489	12.0075	8.71368	9.36323	9.51984	9.8965	9.30728	10.4459	9.41813	11.7601	7.35323	12.6869	11.7485	11.3681
ENSDARG00000015524	117.85	129.4	67.2451	62.7893	53.0869	49.4191	46.3197	51.7677	48.8446	38.6601	45.1082	45.9078	37.7655	33.7037	47.0042
ENSDARG00000015531	6.30548	5.15535	10.37	16.0609	10.6052	13.1299	14.0091	18.5438	16.7042	13.6161	19.3724	12.1535	14.7883	16.8131	6.59524
ENSDARG00000015536	11.2593	10.9729	8.58486	8.0054	7.08185	7.03677	6.90819	7.50063	4.44171	4.5498	6.10098	3.62311	4.72294	4.66209	3.96262
ENSDARG00000015538	58.2677	64.0446	47.12	45.5014	29.1681	49.4919	29.7406	44.238	31.588	25.5483	35.5124	27.7723	18.8814	25.3086	21.6619
ENSDARG00000015540	21.2128	20.7336	14.5278	18.8448	16.0922	15.0383	17.6294	20.9648	23.4362	21.579	26.9298	66.5453	30.4479	28.3888	38.1625
ENSDARG00000015543	1.57347	1.11807	0.508753	4.3942	5.15972	1.7056	3.71605	3.42253	3.53568	2.53624	3.43885	4.76999	2.31715	1.78237	2.53299
ENSDARG00000015566	18.7207	17.0648	16.9217	17.1443	16.1707	16.9842	12.8113	12.3237	10.2619	9.57335	11.312	4.93893	7.90855	8.56676	6.09189
ENSDARG00000015567	63.779	56.96	55.9802	49.8063	26.5258	58.7173	36.7797	50.8106	54.5053	34.5028	45.1905	27.6998	28.7346	31.7248	29.4354
ENSDARG00000015575	25.2383	23.7532	43.3298	44.2689	51.0038	48.4749	70.1577	52.9135	72.6377	66.3009	82.7992	94.7512	92.8217	86.6158	64.5247
ENSDARG00000015611	16.2959	15.9858	19.9569	26.3355	26.2866	25.9494	29.1539	28.5286	32.951	29.5546	34.8797	25.4293	28.3163	29.9853	20.9602
ENSDARG00000015649	71.9744	73.91	62.9728	58.315	47.3462	55.7514	47.1874	50.365	49.9588	40.7539	46.3931	50.8778	38.6197	42.0133	41.617
ENSDARG00000015654	35.4638	36.7375	35.0353	35.1546	41.5807	33.9759	64.3326	46.8328	39.5914	61.3116	59.4003	38.2852	64.558	64.0965	53.9504
ENSDARG00000015657	1.03756	1.60858	2.92781	4.3063	3.54103	3.78306	8.24227	6.13347	3.43585	8.86171	6.04698	1.09612	4.58388	7.17062	1.51844
ENSDARG00000015662	226.772	260.394	141.162	156.415	176.767	131.748	125.542	122.995	100.904	84.2841	78.5717	32.4562	59.7857	57.1385	45.9548
ENSDARG00000015674	24.1797	27.2364	20.6381	25.7947	16.0329	22.1389	13.9813	18.0172	14.2334	11.4442	11.2405	7.2624	6.75684	6.92988	8.85227
ENSDARG00000015676	34.9057	34.6953	34.7956	38.0107	38.3897	32.6593	43.5033	46.1581	64.3705	63.0607	64.0634	103.775	98.1779	88.7299	122.411
ENSDARG00000015686	3.37181	2.81873	2.56521	2.45645	2.46704	2.07831	2.29527	1.95276	2.2988	2.6033	3.70866	2.95627	2.53141	3.59479	4.7894
ENSDARG00000015707	24.178	25.6683	15.7501	13.7565	10.2117	14.9805	8.14344	10.5266	12.3505	7.9778	8.41319	13.813	6.64959	6.15856	6.38161
ENSDARG00000015709	20.6783	21.5984	24.1429	37.7568	36.5366	28.8547	41.766	29.0612	60.6975	25.4092	34.7586	103.407	26.5859	25.922	41.2635
ENSDARG00000015747	14.3028	15.2448	17.627	11.6281	10.3367	14.3804	6.46204	7.97348	7.94289	5.72781	4.68132	6.44104	3.81575	5.00924	5.14842
ENSDARG00000015749	7.72908	6.30669	7.33376	5.71166	3.54607	6.60095	4.40185	6.23196	4.68853	3.33812	5.13677	5.38124	2.10579	2.38314	4.42245
ENSDARG00000015757	72.4627	74.0936	74.6946	84.514	96.7162	62.8292	88.9132	67.9657	60.1737	86.5194	89.3012	83.6934	101.595	98.6664	74.2366
ENSDARG00000015759	123.517	147.545	85.6013	94.1726	98.1355	77.1989	66.1962	50.7455	32.2202	40.5227	40.7078	19.7794	26.2649	28.8528	14.4498
ENSDARG00000015765	8.50783	8.06059	5.83314	6.37242	8.15987	6.14819	3.97016	5.2572	4.84911	4.15421	2.29003	4.24681	2.81776	2.47708	2.54591
ENSDARG00000015790	90.6674	100.169	84.0222	80.4149	65.3279	69.053	49.3774	46.2174	43.5374	32.2446	40.8908	22.6491	27.1926	34.1851	25.6006
ENSDARG00000015793	8.18812	7.4282	6.43301	5.58907	3.63202	4.27222	4.33047	3.9088	3.61927	2.7372	3.19367	4.56834	2.07953	1.84629	2.70461
ENSDARG00000015803	1.61901	1.50195	1.74493	1.24502	0.732285	1.41373	1.08336	1.57545	3.25507	1.5223	2.9159	21.2001	1.65571	1.8	4.2818
ENSDARG00000015807	4.30874	4.59767	3.90271	5.00977	5.09853	3.47541	5.50939	5.16192	4.46782	4.89069	5.36898	7.23468	5.3411	6.13523	5.88533
ENSDARG00000015824	32.2435	27.5328	24.9852	25.6585	15.7804	24.5255	16.87	22.7535	22.9581	16.9054	20.7993	21.9303	16.3147	15.026	13.6515
ENSDARG00000015835	30.3407	31.6373	26.8827	24.8216	22.8449	19.5472	20.691	19.402	17.722	17.5283	19.5312	19.1092	19.6232	19.704	18.827
ENSDARG00000015851	59.233	57.1125	67.3836	59.8978	36.7707	54.3066	38.5795	46.6984	48.5578	29.9345	53.6011	46.3722	30.8307	30.6606	37.6551
ENSDARG00000015854	7.67667	5.73796	7.53509	9.80488	7.23271	6.43054	8.73247	7.95515	8.11761	6.09213	9.57241	5.4489	9.46645	8.4518	7.01285
ENSDARG00000015860	11.7346	9.34468	7.6756	11.6443	9.60862	5.629	8.07517	11.1641	6.3648	9.36425	13.8058	19.0136	19.5155	20.1172	9.77101
ENSDARG00000015862	2142.79	2428.69	2526.24	2112	2370.14	2331.95	2416.9	2275.92	2691.06	2762.86	2737.75	2915.49	3144.52	3189.15	3964.79
ENSDARG00000015863	15.3992	15.5471	13.3124	11.4249	10.7493	12.5595	9.31638	11.9935	8.56591	7.44559	10.3646	9.51631	7.69807	8.30218	8.40274
ENSDARG00000015866	8531.29	9271.07	6934.96	11036.6	15054.1	7693.49	9342.94	6922.84	3543.6	5602.22	4657.95	835.28	2938.76	3773.9	638.961
ENSDARG00000015869	6.58497	6.4512	8.50445	13.6094	9.91112	7.41132	7.88834	7.26271	3.15489	4.46506	4.62709	2.5484	2.83354	3.69611	3.29939
ENSDARG00000015887	25.8383	21.952	42.1686	38.7469	31.9591	24.3591	49.4558	47.2354	40.2647	44.7048	68.5352	70.684	65.9543	67.0312	85.4424
ENSDARG00000015901	58.5674	58.1127	47.5905	43.7499	28.8324	42.6138	30.4887	33.1982	27.7252	24.7355	32.1292	23.2431	22.5425	23.524	18.7956
ENSDARG00000015902	4.52098	4.92262	2.76356	6.65285	4.54751	3.19395	6.91625	9.0536	3.38364	6.21517	9.20888	7.70504	7.22088	9.07041	2.94842
ENSDARG00000015905	22.9816	23.2206	22.3893	28.7306	20.0984	20.8474	25.9735	30.0773	24.2398	26.9553	27.7183	25.1875	28.5268	28.5582	21.6196
ENSDARG00000015922	6.91489	6.71517	9.20407	13.1399	10.8294	14.3353	15.7184	16.6242	15.1293	13.9723	16.7498	12.4902	10.1407	10.3569	13.199
ENSDARG00000015931	66.3523	57.0972	77.193	71.2099	36.0478	84.0414	48.5022	73.3382	74.0815	43.1464	59.0523	65.1008	31.8843	37.2691	32.6574
ENSDARG00000015937	15.4792	16.102	14.9807	16.9385	16.2315	13.5602	17.7861	15.0446	16.5581	15.5377	17.4903	14.4926	21.3996	21.1206	18.8887
ENSDARG00000015947	323.806	288.794	264.321	269.638	180.35	270.866	153.396	189.723	136.133	83.148	110.788	24.2659	41.088	39.1302	38.5592
ENSDARG00000015955	30.0123	28.7505	24.037	27.4686	27.813	19.8569	31.9431	24.6771	46.0008	28.3193	32.1322	133.846	40.0723	46.4037	54.1733
ENSDARG00000015968	2.95446	2.5045	3.35183	2.56778	2.01619	2.02267	3.03584	4.08252	3.08955	3.38967	4.12848	5.70911	4.52897	5.11467	2.81315
ENSDARG00000015990	34.87	30.4155	27.0529	23.5	12.7715	22.6995	12.7173	18.1446	16.2776	11.1253	14.9714	13.245	7.85328	10.126	10.4258
ENSDARG00000015997	7.84689	6.81806	6.62551	6.63488	4.85483	7.58033	5.49236	5.32478	6.77023	4.04444	5.33146	5.46424	3.2731	3.19317	3.21645
ENSDARG00000015998	5.77047	5.72087	8.37632	3.26382	1.71798	4.68029	1.88608	2.18532	2.55704	0.650363	0.756807	1.42702	0.382462	0.514837	1.50064
ENSDARG00000016010	41.2421	45.3751	40.9695	32.5854	22.2864	34.7306	19.9544	23.7893	27.0294	17.414	18.1612	24.7263	15.9332	16.4675	18.546
ENSDARG00000016011	26.1577	17.9831	17.5056	33.5726	29.9411	21.3596	38.3594	47.2646	48.8718	42.6633	63.7037	95.7104	63.3672	79.823	24.8876
ENSDARG00000016022	18.1277	15.0422	13.8279	13.7043	9.45362	15.2203	9.8344	12.4425	11.789	8.36698	10.6976	6.70174	8.48417	9.02522	7.94953
ENSDARG00000016038	42.9467	40.0673	42.5619	39.0964	45.3798	34.7239	32.5806	28.715	21.6618	24.8491	21.035	22.6199	17.753	19.6026	17.4392
ENSDARG00000016044	14.9389	15.735	16.4786	12.4845	7.92711	10.4941	5.04579	8.17854	8.84372	3.53605	3.89117	4.38538	2.37613	2.18488	5.60437
ENSDARG00000016048	25.1063	22.2776	33.238	55.5997	51.397	57.6787	53.8064	53.0656	52.1609	39.8212	45.1793	19.8795	27.4535	28.3452	22.0179
ENSDARG00000016058	31.8731	28.5935	29.8299	33.8205	33.4271	32.2889	40.2622	35.2585	45.4082	39.9343	47.6192	61.8867	57.4525	67.2991	51.9361
ENSDARG00000016080	13.3934	16.9934	16.8832	15.825	14.3122	11.3202	18.7197	18.4355	21.8609	21.4263	26.2475	56.3527	29.5279	32.0191	41.5728
ENSDARG00000016085	6.98913	5.83487	6.20243	7.75711	6.31086	4.8014	7.1577	7.17336	5.76641	5.59016	8.22853	8.018	7.92791	7.82217	7.41657
ENSDARG00000016088	41.5502	28.9876	20.8438	22.7486	18.7933	20.9274	13.3217	15.7981	7.74324	6.95833	9.4172	3.81697	6.42788	4.1837	3.59053
ENSDARG00000016128	41.1008	37.973	28.9062	35.488	29.3552	29.5074	22.9409	26.6202	20.4346	22.6152	23.2753	25.0824	19.1998	23.4783	13.9372
ENSDARG00000016132	11.4559	11.1393	11.4	15.3532	11.415	15.6547	17.3724	18.7356	18.9475	15.907	19.6198	25.9378	14.1644	14.4404	19.3729
ENSDARG00000016141	2.24244	1.84273	2.99886	3.95639	3.35328	2.39768	4.40969	4.86193	3.6804	4.17306	6.3345	2.45098	4.26829	5.13792	2.79953
ENSDARG00000016143	25.4234	23.9804	27.0612	53.434	48.5404	38.2484	53.7723	54.5528	56.6756	40.4096	48.6794	74.5138	40.0349	45.4211	49.4125
ENSDARG00000016153	33.0831	27.118	31.6052	22.4027	12.9461	31.3929	14.4382	20.6771	24.1407	10.6506	14.8868	22.2159	8.77886	10.0041	11.6676
ENSDARG00000016188	3.86236	2.57782	3.34368	4.4201	3.57879	3.03974	5.82016	6.68803	7.58969	4.00401	7.67043	32.456	5.43456	6.51844	9.88212
ENSDARG00000016238	43.3902	47.778	57.6142	59.3816	69.5179	49.821	69.7735	59.8734	70.0633	85.6152	96.0945	94.6098	108.011	115.147	67.3222
ENSDARG00000016239	151.057	161.865	122.78	131.514	158.427	110.115	133.898	105.572	117.722	224.044	188.696	263.461	433.33	367.962	271.694
ENSDARG00000016253	15.3819	15.0909	17.0674	14.1658	16.0055	13.7883	16.6748	13.8566	19.2453	16.9163	19.7581	43.7425	19.9701	21.2855	19.2529
ENSDARG00000016255	24.5683	22.5203	34.8995	27.8623	21.7246	34.177	27.2707	28.6325	49.4534	28.1734	35.0805	148.834	33.9492	35.4989	54.9751
ENSDARG00000016263	19.5863	16.3735	16.0442	15.4569	9.47836	15.395	10.083	13.3988	15.59	7.44842	12.0147	13.18	6.59463	7.87983	10.9783
ENSDARG00000016280	20.5712	21.8729	24.8627	24.6942	23.0783	19.4749	22.2336	24.1056	26.4324	22.7537	33.5065	38.8514	24.9584	27.0448	45.9449
ENSDARG00000016301	180.789	179.644	200.997	177.459	109.464	212.377	110.289	155.058	114.417	104.521	126.331	55.8746	69.8913	79.9521	34.2128
ENSDARG00000016304	11.9818	13.2439	9.42768	7.50476	6.07092	7.52309	5.78316	5.9665	5.85401	4.82454	6.04181	6.55005	4.49961	4.45002	3.58365
ENSDARG00000016319	107.61	128.552	133.975	113.381	87.5294	98.8138	58.0185	59.4804	59.9019	28.1875	36.3258	65.9469	12.5143	27.1545	35.177
ENSDARG00000016343	15.7078	15.3177	9.77782	7.14525	4.78268	5.86944	4.56022	4.14038	3.11732	2.9642	3.49811	2.40028	2.85859	2.00597	3.10137
ENSDARG00000016363	6.74376	7.80908	5.40656	4.52035	3.88859	4.67388	2.86866	5.23721	3.47008	2.10683	3.02626	0.757178	2.51666	2.02518	1.19718
ENSDARG00000016364	5.93502	4.44138	3.2632	5.93219	4.55186	3.35657	5.32228	5.82949	5.77807	3.72363	6.60044	16.2972	4.72898	4.15721	4.66835
ENSDARG00000016368	19.8549	22.7605	23.2671	28.7698	25.8002	16.4885	24.1451	20.3944	19.5118	26.573	30.0477	22.9455	35.9701	32.2522	24.9244
ENSDARG00000016375	11.2459	7.51891	6.7778	14.1025	10.1051	6.14273	6.71536	8.50839	5.12434	4.3997	8.32975	12.6943	5.09576	4.39309	2.38733
ENSDARG00000016391	0.877194	1.38514	3.52956	1.86646	1.47367	2.29413	17.0074	22.5712	49.4407	71.7162	78.4297	113.291	109.29	96.5265	136.255
ENSDARG00000016399	15.7951	14.426	10.895	13.8699	13.1452	10.6838	16.3536	15.0446	17.3352	11.8133	24.6706	40.1578	24.6251	21.1842	28.769
ENSDARG00000016404	27.1871	24.4748	15.2015	19.0123	11.118	14.4212	10.5001	17.6449	13.5865	11.5557	18.1431	11.49	11.8656	12.1694	10.1776
ENSDARG00000016412	34.5642	42.5225	104.974	74.0215	84.8009	58.2106	173.285	96.1822	140.362	67.5417	147.323	449.81	188.843	252.228	70.8448
ENSDARG00000016427	6.88151	10.2217	6.58705	5.72146	5.592	6.74295	4.5726	4.86037	5.79351	3.86749	4.30515	3.53583	2.91997	3.1709	3.64795
ENSDARG00000016439	0.471041	0.545452	0.225633	1.52518	1.56239	0.453863	1.73048	2.06115	0.396147	2.55497	1.72849	1.48085	2.41501	1.63367	0.385162
ENSDARG00000016470	56.8192	51.8748	79.6655	85.1719	73.2437	60.3309	60.3853	58.3654	47.9549	38.9537	38.8218	48.8689	17.242	21.3893	20.0755
ENSDARG00000016479	0.441133	0.179119	1.57575	3.42802	3.30643	0.956355	2.20271	3.00124	1.78873	1.91549	4.34613	3.43878	1.97983	2.66507	0.405796
ENSDARG00000016480	8.144	5.07962	10.8254	11.8003	9.57725	9.90686	7.94989	9.82063	8.66844	5.62592	9.03128	5.62352	5.73008	6.01349	1.18617
ENSDARG00000016483	0.517809	0.943439	3.19394	1.08335	1.33318	2.24517	2.52106	3.31966	4.33386	2.31133	2.94044	4.18598	2.81556	3.24862	5.71595
ENSDARG00000016484	64.5365	55.6354	50.7987	46.3733	31.9075	37.3005	36.3722	39.8181	41.5623	27.7281	36.0811	44.2596	23.2128	22.0509	38.9836
ENSDARG00000016496	19.9899	18.1765	17.6984	12.1197	10.2754	15.5122	10.8995	12.6558	12.9049	7.00242	10.5556	11.3427	5.48807	5.49353	6.41751
ENSDARG00000016516	204.72	202.7	151.849	160.572	141.546	112.504	118.925	106.604	92.2934	105.391	118.697	122.151	117.641	111.097	90.4617
ENSDARG00000016536	2.76222	1.70106	1.03204	4.38245	2.54037	1.13113	5.74069	5.77635	2.91832	8.01427	13.2364	4.65206	12.9716	14.8335	2.24451
ENSDARG00000016541	1.34775	2.47869	2.25575	2.69533	2.86867	2.23436	3.22041	3.92085	4.80055	2.99391	4.23541	4.88684	2.41284	2.47463	2.11493
ENSDARG00000016545	16.2095	14.3551	22.4791	18.8651	17.1242	28.6156	16.0623	19.6556	22.8079	11.972	11.8179	8.93443	9.68187	10.5766	11.6786
ENSDARG00000016570	1.80661	2.7163	3.21698	5.64615	3.51724	2.27052	5.78782	6.33061	3.58579	4.17815	5.66508	6.46894	3.62444	3.67771	5.34696
ENSDARG00000016594	7.62141	9.42877	7.22303	4.46639	3.53266	4.4152	3.03461	2.13441	2.26456	1.39238	1.346	2.03675	0.494704	1.14159	1.15883
ENSDARG00000016598	211.713	218.493	368.858	268.711	210.376	373.392	175.766	212.2	202.659	138.393	157.12	87.6487	109.228	119.367	57.4324
ENSDARG00000016623	31.6254	25.6082	48.9463	65.1714	52.7489	61.9192	68.2411	61.1013	72.6299	69.5692	80.9291	56.2897	68.428	76.9152	56.1646
ENSDARG00000016664	16.1081	14.7053	15.2195	10.6635	7.41357	12.7245	7.84464	10.8704	11.4354	6.52738	7.70712	9.51158	5.16473	5.88798	7.2589
ENSDARG00000016667	1.36499	1.34827	0.726186	1.43875	1.81276	0.965425	2.11255	2.02149	1.12659	2.30052	2.67996	3.63909	3.10788	2.83656	0.881626
ENSDARG00000016676	109.35	88.2672	116.395	89.2343	51.1424	109.38	57.1348	87.9121	94.3391	49.7609	72.8576	71.9441	50.2664	52.3663	41.1187
ENSDARG00000016691	45.3659	57.4887	63.4392	74.988	88.5715	64.0981	97.1165	78.209	112.776	82.4589	102.882	183.691	81.7163	76.3877	102.459
ENSDARG00000016699	5.0338	5.62378	6.22185	6.21808	5.896	5.21471	6.87184	4.79677	5.91888	7.12897	7.40498	7.82114	8.11286	8.87729	7.11983
ENSDARG00000016704	13.6373	12.3443	19.5473	21.0937	20.0368	15.8182	12.0623	7.15973	3.78039	5.2804	5.06235	1.05329	4.09331	2.79876	2.47701
ENSDARG00000016706	78.185	76.8527	45.7952	36.7318	27.1686	31.2925	14.3813	18.1081	14.2612	8.37858	11.9393	12.9905	6.16286	5.56372	13.2087
ENSDARG00000016718	19.421	17.3696	9.04236	13.5827	8.50307	9.03826	3.08221	4.12653	0.73499	2.719	2.03736	0.470999	0.915203	0.3911	0.285844
ENSDARG00000016725	36.1079	49.7597	16.3347	28.2415	31.306	15.1138	17.2767	11.9394	10.3819	11.9211	10.8408	3.98043	10.6808	10.3878	2.15685
ENSDARG00000016730	1.74995	2.76326	2.51473	2.54977	1.71493	1.68614	3.16851	4.1403	1.79365	2.14911	2.833	3.24194	4.15191	4.69875	4.96345
ENSDARG00000016733	93.6598	82.501	40.8555	43.3357	33.5266	27.3837	22.7085	26.3934	22.0225	15.6328	22.5421	30.9412	17.819	16.7408	14.0834
ENSDARG00000016745	36.9579	38.6467	33.0497	42.8463	35.3472	41.6739	39.2369	42.0743	48.7698	40.3644	47.2353	67.6971	50.9996	53.9186	55.2063
ENSDARG00000016753	15.2805	13.7439	14.3161	11.205	6.50486	12.9189	7.24114	9.9472	8.59881	6.14034	6.23292	8.27557	4.19168	4.19846	4.80032
ENSDARG00000016769	6.50091	5.8792	9.22312	7.86477	8.33999	5.50934	10.2168	9.74271	11.0154	10.016	11.5385	11.2871	14.4473	16.3645	11.3623
ENSDARG00000016771	589.081	587.644	570.829	820.583	674.891	544.95	377.12	348.382	176.31	133.393	172.649	72.4369	51.2753	109.05	33.8441
ENSDARG00000016773	3.50012	4.27605	7.94176	6.08403	5.16595	5.72434	8.61424	6.91733	9.58611	9.67161	10.1994	17.4052	12.4791	14.1899	15.675
ENSDARG00000016783	117.8	117.893	106.043	121.352	94.272	90.1779	105.115	104.591	104.776	96.7684	130.159	112.298	111.425	129.771	101.709
ENSDARG00000016793	541.89	497.027	495.295	420.912	325.706	505.938	587.447	656.655	583.883	791.313	749.214	488.094	949.815	991.451	725.643
ENSDARG00000016809	36.6938	33.3602	33.8751	34.1581	26.3201	38.1681	25.3851	32.2483	35.0678	22.0197	28.3968	29.6353	20.1046	24.7247	13.212
ENSDARG00000016835	10.2163	9.0153	10.4941	7.88168	5.33817	9.19517	8.88456	9.22149	15.0746	10.6329	17.9125	16.4358	15.7872	20.3879	19.1011
ENSDARG00000016837	10.7446	9.04871	10.5311	6.95799	8.39047	7.9637	6.7668	6.1398	5.64768	4.48308	6.06578	11.0431	3.96701	3.88367	3.88599
ENSDARG00000016855	164.471	180.931	89.5044	118.279	146.602	65.6788	86.2716	62.5791	47.6571	71.8114	58.0743	23.6794	57.8371	60.6414	32.8378
ENSDARG00000016856	15.9944	17.431	20.8056	14.818	18.7339	16.9701	11.354	6.94322	7.08528	7.74921	6.28625	3.73697	6.53521	6.60948	8.16452
ENSDARG00000016867	30.3649	31.3679	72.2537	60.2629	45.5737	77.2293	60.3151	66.0126	111.377	60.0717	74.9784	139.18	59.1325	60.8979	124.291
ENSDARG00000016868	1.20714	1.88154	1.00724	1.17257	0.986307	0.844197	1.94964	1.31954	0.736844	2.08026	2.72333	2.87247	2.63785	2.90144	1.397
ENSDARG00000016871	278.801	295.055	184.917	169.185	108.11	178.437	111.547	113.438	147.027	91.2047	103.91	113.826	77.6025	82.1256	94.8261
ENSDARG00000016889	338.295	337.151	320.586	284.675	271.133	324.272	312.097	324.127	410.217	384.339	373.202	519.791	470.745	462.342	679.942
ENSDARG00000016903	58.5642	57.8395	42.0623	44.2075	36.2103	33.4012	28.5004	31.8928	29.4024	22.8845	25.8572	26.4614	19.2428	19.7356	20.5697
ENSDARG00000016904	55.105	55.1845	51.4626	54.502	44.757	55.2711	49.9132	54.2642	80.4133	65.1427	79.8438	82.0489	78.5156	84.3923	54.0622
ENSDARG00000016936	3.57257	2.64454	3.5064	2.60757	1.32291	3.13666	1.34366	1.96928	2.18602	1.23013	1.62807	1.32258	0.812931	0.840474	2.00254
ENSDARG00000016964	12.2035	11.2317	11.424	12.7009	12.0645	10.6457	13.6694	10.059	16.9893	14.1308	19.2201	33.3838	26.1014	27.9986	24.3764
ENSDARG00000017007	15.4005	15.0663	10.9257	11.1815	7.88781	12.5345	7.61497	10.7723	10.5052	7.59806	10.5719	5.19798	8.09867	9.34827	6.40535
ENSDARG00000017010	5.96399	6.24525	6.76613	9.24883	10.2695	6.20017	10.7244	8.04946	8.56306	8.91453	9.24859	12.952	6.42018	6.26854	9.4806
ENSDARG00000017014	42.655	39.9219	31.6802	40.9132	33.9809	26.6166	31.0313	28.465	23.5755	22.2108	29.1659	22.9414	19.6759	23.1833	19.5533
ENSDARG00000017049	92.0986	102.141	69.701	85.1392	65.1378	109.187	54.2656	66.1947	86.0528	63.2186	49.3139	53.0735	40.7745	32.9933	51.6016
ENSDARG00000017058	8.61523	7.67321	11.0867	7.7417	5.04965	9.35036	5.4867	7.58	6.22783	4.01222	5.98634	6.14618	4.24489	5.97807	5.34277
ENSDARG00000017067	23.7109	19.8523	24.0692	20.0861	19.0173	16.6366	16.018	13.5092	14.4775	12.0625	15.1311	17.1342	15.0227	15.1298	17.6902
ENSDARG00000017084	95.0614	102.31	69.4715	72.4947	86.3703	59.3559	63.8069	49.3544	50.0984	53.9561	51.5347	54.3497	55.7714	55.5204	45.9286
ENSDARG00000017107	9.16125	7.55691	6.56285	6.90664	4.12305	5.79695	3.74594	4.88394	3.32047	2.85471	4.42722	2.85554	2.59533	3.85501	1.97058
ENSDARG00000017119	20.9926	24.6782	29.227	28.0744	20.3349	29.9108	27.5839	36.546	92.8943	44.9707	63.4836	137.615	64.9819	72.1549	93.1631
ENSDARG00000017126	8.02687	6.39976	21.0842	12.9099	9.22524	16.9264	6.02894	8.5365	11.4332	5.73692	5.81568	5.11936	3.72492	4.32821	4.68049
ENSDARG00000017140	67.1241	69.0646	63.2358	65.4179	68.4198	50.4861	59.1459	42.3621	43.1323	40.3541	41.1188	53.7698	39.3801	40.2395	34.0392
ENSDARG00000017143	31.051	27.0171	25.9987	24.6732	18.4393	25.7209	18.408	20.9417	20.6347	15.2729	19.6458	22.5723	17.8864	17.8127	15.1562
ENSDARG00000017154	2.03061	1.19412	1.32822	3.87693	2.40698	1.51802	2.64589	2.18039	1.45748	2.12833	2.24448	5.02372	2.47478	2.89068	1.93236
ENSDARG00000017168	11.8818	13.7354	7.75997	9.3883	6.85808	6.56793	7.03621	6.94334	4.73997	4.49194	4.78016	3.80806	4.74437	5.26764	4.15992
ENSDARG00000017174	6.82147	7.61696	7.42202	8.20381	8.22766	10.2699	6.36736	7.28871	8.45166	5.1611	5.60053	5.2519	5.10251	4.57904	5.67741
ENSDARG00000017195	21.5999	27.5731	15.3402	13.5827	10.1811	14.3358	6.87323	9.42264	10.8097	7.85334	7.89544	9.64974	7.31047	6.41023	9.30735
ENSDARG00000017220	2.3143	1.4722	1.08323	1.76631	1.85427	1.12292	1.62408	2.11956	1.9081	2.04028	1.89472	7.45013	1.75275	2.16382	2.15932
ENSDARG00000017255	26.6456	28.7231	20.5238	23.6971	19.6044	19.9401	17.5641	14.4252	12.1009	9.38073	10.928	13.6423	7.67349	6.79682	8.27932
ENSDARG00000017261	40.6325	38.1896	38.4258	41.1324	42.4499	35.8511	27.2802	30.8982	20.2289	19.3522	23.9596	10.1012	15.266	16.1695	6.42827
ENSDARG00000017299	262.245	246.897	185.03	155.227	178.212	130.314	145.595	112.62	82.3592	115.963	115.883	82.2222	91.578	90.6018	82.6041
ENSDARG00000017312	18.7043	19.8251	15.9654	20.0829	17.5708	12.3865	16.2217	17.0731	13.7016	18.0059	23.7585	17.3837	24.2897	26.6439	16.5442
ENSDARG00000017314	10.6798	12.8399	211.961	229.015	129.768	255.626	563.125	783.726	333.842	849.726	767.68	457.431	735.758	646.348	683.521
ENSDARG00000017315	5.42659	5.18434	4.03287	3.48473	2.54689	2.55966	2.31652	2.03789	1.95488	1.44302	2.51424	1.42252	0.89165	1.16597	1.25319
ENSDARG00000017329	18.6503	13.0199	14.8816	15.1764	10.4335	13.7732	13.8321	13.9344	16.5621	11.9796	19.3871	17.2757	18.8723	18.9438	15.3504
ENSDARG00000017337	25.8387	22.6343	22.2786	28.4728	29.0448	25.2842	22.9686	21.104	16.9925	20.366	18.6796	10.7009	17.3829	16.0367	10.9103
ENSDARG00000017340	0.208997	0.990052	3.60403	11.7748	17.2045	6.79643	10.8589	17.227	5.53668	7.12257	8.12031	2.11193	2.87259	2.94616	3.8451
ENSDARG00000017369	24.5367	23.4963	36.4458	22.6829	11.6341	29.0237	12.8958	16.6429	17.1931	9.09664	12.7908	9.13712	6.11924	5.74559	14.2937
ENSDARG00000017388	36.0452	46.7921	67.99	45.094	63.034	40.7796	25.6477	15.5301	19.1996	27.5674	27.0917	9.17618	22.4699	20.5262	20.9687
ENSDARG00000017397	69.8258	68.9275	67.6584	43.5227	17.8494	69.4135	21.6072	35.0116	52.0437	17.7539	26.1547	43.8927	13.8106	14.2724	28.1773
ENSDARG00000017422	43.7592	44.8286	61.0557	39.4178	27.4949	42.8774	24.4364	28.1329	41.4529	19.3585	32.2976	55.1647	16.613	17.147	29.2485
ENSDARG00000017445	419.59	447.186	447.725	364.464	365.333	392.128	404.792	441.616	507.092	549.18	521.774	614.261	629.803	579.908	835.08
ENSDARG00000017454	21.5795	20.739	22.5415	16.0979	9.01893	21.3103	8.85332	13.656	15.5119	9.26475	11.9224	16.9256	8.46132	7.02718	11.0668
ENSDARG00000017490	21.3708	7.51208	231.05	103.674	66.9062	244.457	213.706	319.685	260.686	403.896	356.142	349.469	471.253	405.418	638.43
ENSDARG00000017494	0.797822	0.824598	1.25072	1.97267	1.50904	1.5724	0.8222	1.72708	2.05866	1.4029	1.90217	7.62228	1.85137	1.60666	4.20331
ENSDARG00000017579	1.55845	0.530035	1.516	0.892771	0.43378	0.548669	0.943739	2.23246	1.66354	1.10419	2.32891	1.37292	2.07927	2.81653	1.1763
ENSDARG00000017591	19.313	15.3598	17.4373	15.9087	10.6894	14.446	12.9404	16.5229	13.0458	10.7176	15.8718	12.8534	11.8892	11.8982	9.90764
ENSDARG00000017602	23.7166	24.5509	27.7776	30.1189	23.6716	26.7089	27.2463	29.7679	41.4745	25.7446	34.509	56.2632	38.2546	40.0035	43.7506
ENSDARG00000017606	35.6146	36.0172	29.3275	34.3357	27.0287	26.1225	32.1322	28.9528	28.1431	34.8923	42.627	39.4932	41.3818	37.2035	26.6265
ENSDARG00000017612	16.6791	15.0421	16.1107	17.5378	16.0213	11.1419	12.995	12.651	7.97166	9.50272	12.4153	7.58735	9.39729	9.75337	6.74883
ENSDARG00000017615	5.54843	4.22505	3.04027	2.71997	2.01704	3.29759	1.91044	1.66219	1.52089	1.67166	2.01474	0.995584	1.1709	1.2531	1.66952
ENSDARG00000017636	12.9837	8.39606	9.8325	15.081	11.9938	8.09196	14.7964	17.1762	9.55446	15.5024	24.4893	23.7412	23.6729	23.8641	12.8284
ENSDARG00000017653	0.386293	0.823469	1.08248	2.72044	2.18402	0.977042	3.10184	3.80322	6.48734	3.02434	4.03365	9.27084	1.89624	3.01444	7.55117
ENSDARG00000017659	30.2994	24.693	26.9596	31.3521	24.6535	23.1204	20.4287	21.265	15.326	15.6448	17.3216	9.15268	10.2391	12.2481	10.132
ENSDARG00000017665	9.0325	7.64375	11.9088	19.294	14.8741	15.0826	23.9415	24.978	25.3889	22.8991	32.9225	42.8899	26.0006	30.3309	14.3188
ENSDARG00000017673	54.3059	45.5797	25.2774	34.2635	18.6788	18.7727	19.5945	26.8008	17.944	15.3037	27.3738	19.8667	17.715	21.329	13.9817
ENSDARG00000017675	21.409	19.0634	20.2172	20.2748	15.2409	19.0385	19.9711	29.3375	44.8772	34.3481	38.7243	69.1307	44.9869	36.8463	90.7206
ENSDARG00000017676	130.888	124.432	174.268	126.271	112.84	167.66	92.3699	93.7289	94.0148	55.7778	66.7333	39.7531	36.3833	33.2965	50.8737
ENSDARG00000017728	81.0914	71.7944	62.377	78.5314	76.1658	53.166	50.9671	43.3479	34.0304	38.3998	40.2572	14.6209	36.596	31.6892	18.2729
ENSDARG00000017741	54.4171	53.9989	57.84	42.2981	25.9058	56.9011	25.1209	31.0012	50.9024	20.4928	24.4691	41.7654	15.5982	15.6873	27.7355
ENSDARG00000017744	27.8639	27.9649	27.9497	13.4063	8.05223	13.8918	6.87503	8.94899	8.12009	3.17805	4.16824	6.12354	1.19556	1.31377	4.13416
ENSDARG00000017762	60.6172	56.0789	56.2722	46.4084	25.4445	50.61	25.4163	29.9423	37.4889	17.4596	26.0545	32.2129	13.8073	14.5303	20.1746
ENSDARG00000017772	376.201	370.277	547.352	508.65	426.026	627.906	501.355	625.441	682.632	575.402	550.136	453.449	545.69	532.372	638.113
ENSDARG00000017773	1.60332	1.31455	3.77505	4.37274	2.42659	3.18626	4.92251	5.13942	3.32562	3.26595	4.64217	1.18396	1.12002	2.2974	0.850895
ENSDARG00000017775	150.117	148.946	209.999	154.829	149.925	213.07	118.101	126.679	160.034	93.7288	98.2478	110.41	82.2938	70.6663	101.326
ENSDARG00000017780	4.41133	4.07933	7.45903	2.21949	1.87578	4.81995	3.60582	3.64096	16.2574	17.238	24.5036	12.5856	33.7004	40.6809	16.8758
ENSDARG00000017781	78.7004	77.2695	86.626	77.1168	71.9057	79.5793	58.2489	61.0724	70.174	44.0922	51.1866	52.6531	41.0017	36.7952	51.9186
ENSDARG00000017799	2.05315	3.07344	3.32809	4.70669	3.78887	4.71819	7.21516	4.81377	14.4137	2.95012	8.09689	27.8012	4.39422	4.75483	5.70381
ENSDARG00000017803	38.2289	34.5777	32.8653	32.3839	19.7431	30.9582	19.9049	31.1218	26.3868	16.602	21.9326	23.6357	12.8123	13.2249	13.5216
ENSDARG00000017809	14.2337	12.1738	13.2797	14.8768	12.1323	13.9126	13.7732	13.4322	16.5369	12.9509	18.6585	21.8153	16.4801	17.7298	14.8048
ENSDARG00000017811	16.3723	13.7444	17.9583	17.7153	17.5288	12.9547	11.5509	12.3373	15.5883	8.39903	8.4548	9.42394	7.22297	6.4689	8.67423
ENSDARG00000017813	18.4467	18.5501	18.6955	17.185	12.7836	15.3574	7.43923	9.04002	8.93061	6.1604	5.76312	10.6828	6.0897	5.05083	5.2594
ENSDARG00000017821	12.4587	13.5262	15.3986	17.9711	13.5436	17.6588	10.7592	17.042	12.7487	9.40685	14.1272	8.42905	6.08947	7.64525	10.231
ENSDARG00000017835	1.43568	1.40632	2.18201	1.86731	1.2547	1.10783	1.35625	2.65203	2.30227	1.56891	2.62362	10.7209	2.36509	2.79318	3.33526
ENSDARG00000017841	40.5323	38.7169	33.027	33.0295	24.0655	29.7533	26.0265	32.8068	26.4057	20.8482	27.7311	30.9967	21.2162	21.8111	23.2946
ENSDARG00000017853	4.93238	3.59091	3.89467	4.43813	3.38163	2.96407	4.61046	5.1355	4.32282	3.58665	6.1527	7.45006	5.14826	4.75732	3.19997
ENSDARG00000017860	5.03663	6.13525	15.4062	11.4156	11.065	13.0857	14.9537	10.4337	16.1113	13.2546	15.6087	26.5383	18.8372	20.4063	23.0555
ENSDARG00000017874	17.0464	18.3861	11.1789	17.4753	15.5961	10.4929	11.094	8.72138	6.85578	7.18566	8.60258	6.64893	5.69662	5.64682	4.77579
ENSDARG00000017901	10.7985	8.54156	6.49582	7.73282	5.6793	4.6912	5.69363	5.91091	2.51856	4.02475	5.07377	3.81918	4.03105	4.07107	2.0791
ENSDARG00000017928	6.79711	8.93261	3.59198	5.46658	6.08259	3.2218	4.28071	3.48073	2.4894	3.63521	3.26566	3.17576	1.79385	1.83979	2.95823
ENSDARG00000017947	1.3926	1.37675	1.09631	2.05849	2.35519	1.53142	2.8599	3.49353	3.55173	2.17499	2.3525	5.44535	1.84274	2.1338	2.39499
ENSDARG00000017960	54.6735	66.7351	41.2862	44.2759	39.2032	34.4324	28.8921	29.7409	28.6572	24.3635	30.8547	35.6188	26.2585	22.4127	32.4792
ENSDARG00000017982	0.706124	1.02924	0.7025	0.369334	0.294814	0.706542	0.461809	0.845692	1.1306	1.20072	1.42454	1.20753	2.87963	3.06276	1.14922
ENSDARG00000017986	4.27424	3.0694	4.14697	5.06861	3.00454	3.37077	4.44926	6.02562	4.65359	4.52199	6.54936	8.75749	4.74865	5.50075	5.23411
ENSDARG00000017988	14.3286	12.7518	11.1213	10.9222	7.53352	10.5166	6.62224	7.65286	7.42832	6.276	7.70798	9.12381	5.0653	5.11032	8.56363
ENSDARG00000018002	81.6896	78.0161	67.7977	80.1993	114.995	62.5845	77.8924	52.2109	33.3748	59.4494	44.8723	15.3397	41.4937	36.0684	14.567
ENSDARG00000018006	19.4425	20.2264	19.3276	16.1456	15.2428	16.0337	13.4691	10.1253	12.9127	9.97232	10.3684	13.4831	8.53342	9.13581	13.0456
ENSDARG00000018010	68.8767	72.0389	41.7907	46.0419	38.7833	38.7724	27.1304	31.5782	16.895	18.0393	17.6649	9.89538	14.542	11.6001	13.0958
ENSDARG00000018022	21.8804	20.8068	21.5857	18.0325	15.0004	12.3631	12.379	10.7049	9.41336	8.6798	10.8428	6.49822	9.45021	7.81893	5.95274
ENSDARG00000018069	14.2453	13.3319	13.7805	27.4218	21.0583	17.3247	21.0064	26.4114	19.9703	19.4415	22.4431	20.3636	20.1255	23.702	12.5449
ENSDARG00000018073	42.7815	39.6358	34.1939	41.9243	37.9298	32.8996	31.831	26.959	27.8502	25.2819	21.881	19.7982	21.744	21.729	16.7169
ENSDARG00000018105	76.8727	76.9295	104.677	58.8206	58.913	100.2	45.9678	59.5554	78.8235	31.0566	30.6986	47.0849	16.6962	17.6681	56.608
ENSDARG00000018110	10.7446	10.0079	8.38467	10.4369	10.6219	6.76533	10.7497	10.3387	8.38569	9.98008	12.3963	14.2246	11.8171	13.6261	11.1558
ENSDARG00000018124	116.844	116.455	100.17	98.2662	66.8838	103.148	71.7376	89.7778	109.982	134.666	140.784	189.144	189.267	159.779	221.598
ENSDARG00000018146	73.6219	80.826	67.9157	112.101	99.5037	72.8703	120.392	112.325	95.9006	129.757	126.502	95.0214	130.856	150.983	92.3587
ENSDARG00000018153	5.76451	4.93124	7.0935	8.69819	9.21418	7.64391	8.72353	7.73977	7.25432	7.62925	9.07851	10.8584	7.30773	9.74898	6.0235
ENSDARG00000018165	4.9523	4.94717	3.00148	2.89838	2.39927	2.35091	1.58554	1.27148	1.07826	0.629822	0.76483	1.04693	0.142401	0.459007	0.819625
ENSDARG00000018178	33.386	28.3963	20.6057	23.8775	18.8554	22.0488	14.3945	14.5149	16.6608	7.58017	9.42507	19.4285	5.8921	6.51341	5.98363
ENSDARG00000018192	45.4134	38.9662	42.3177	36.0028	16.278	42.2569	19.5864	32.9877	37.4219	17.6051	26.4614	31.5459	15.2376	17.3181	18.5849
ENSDARG00000018259	124.436	108.3	150.77	108.694	50.9962	146.808	67.5721	113.334	126.358	55.2452	88.2379	88.454	41.3909	48.9711	46.2814
ENSDARG00000018264	38.1411	30.2205	34.3488	16.4809	16.4532	23.3449	14.0405	16.7199	12.8421	12.6896	8.04246	6.3779	10.8605	11.3436	21.7881
ENSDARG00000018266	12.4701	14.399	12.4191	12.0112	9.43663	7.45186	4.94147	4.74952	2.2831	1.6014	1.25204	0.89359	0.323725	0.316924	0.868613
ENSDARG00000018321	7.196	8.82293	4.59865	5.83868	4.13548	2.81422	3.75884	4.34197	4.08501	3.82088	5.09843	2.1387	2.99213	3.40973	2.41419
ENSDARG00000018325	20.7615	17.7638	23.4605	17.7239	10.6315	19.8612	10.7137	14.8682	15.403	9.22449	12.3931	12.3844	8.97922	7.68966	7.02518
ENSDARG00000018334	1950.74	2118.14	2043.63	2002.87	2222.16	1824.64	2224.56	1821.29	2110.33	2172.52	2133.49	2200.96	3002.11	2780.51	3065.05
ENSDARG00000018342	4.15394	2.22858	6.25703	8.55616	5.52334	7.0887	5.34249	7.79215	6.10834	4.93243	4.27797	2.98382	2.30933	2.51965	3.63704
ENSDARG00000018351	21.0269	16.9989	54.6065	44.7023	25.1716	41.6273	39.1325	54.8898	68.6171	77.7013	92.0318	55.2824	82.6353	96.225	103.604
ENSDARG00000018383	10.1487	7.03552	12.6632	10.2589	9.10595	13.6245	8.26218	9.3703	10.2265	6.8018	8.01454	4.16883	4.21226	6.10634	4.89557
ENSDARG00000018393	2.37754	1.98116	0.518664	1.69732	1.4511	0.517508	2.54366	2.07254	0.785955	3.19249	2.78241	6.3681	3.76842	2.91312	1.02766
ENSDARG00000018399	15.7216	12.8211	15.7289	25.7102	19.3825	22.1951	22.1837	29.2834	48.0759	21.7517	30.671	104.236	24.9432	27.5858	25.4461
ENSDARG00000018411	9.11813	10.5351	10.0094	10.9741	9.05303	8.87134	9.15991	11.2024	16.6647	11.1024	14.1277	43.3279	16.0259	14.6897	22.5036
ENSDARG00000018423	30.3923	25.0746	20.7519	21.8941	16.4579	19.5587	12.6282	16.0586	12.3641	10.4355	13.9455	5.99693	6.65027	9.02368	6.28634
ENSDARG00000018425	66.2517	64.8439	50.6807	51.3086	45.5679	45.4329	38.0021	36.3117	38.5786	28.5386	33.9128	39.5762	25.7074	26.6901	32.087
ENSDARG00000018459	22.5897	22.0463	20.9428	23.4738	22.0841	13.0417	11.2101	11.236	9.03448	5.35114	5.79326	6.40156	5.52167	5.25857	3.1554
ENSDARG00000018461	108.442	104.021	87.8527	93.1164	123.867	69.3492	77.0035	56.181	53.3165	56.597	49.1827	35.6163	47.1584	47.5286	42.2738
ENSDARG00000018476	42.373	41.9033	37.5699	28.3056	16.5862	34.5248	18.455	24.239	29.1965	16.4106	20.6986	21.671	14.0364	13.6815	21.4847
ENSDARG00000018478	21.0611	20.1127	165.986	285.978	247.12	252.075	268.199	318.189	353.18	288.461	308.111	91.9599	172.491	284.965	116.86
ENSDARG00000018485	15.755	15.6097	24.4606	19.355	22.1699	18.3803	25.292	21.6439	26.6949	24.423	25.1058	34.9627	34.5242	28.4615	36.0429
ENSDARG00000018491	112.584	95.8259	94.2224	106.94	85.9744	65.5209	41.2164	36.1865	34.9772	18.173	25.1909	41.6734	15.7759	15.0022	18.3836
ENSDARG00000018492	75.4883	81.6633	59.6172	45.6427	27.9336	64.1152	33.5724	48.073	51.9601	31.3183	39.479	36.1622	24.1848	27.9483	40.3516
ENSDARG00000018508	11.6764	8.28199	7.02012	7.47964	4.68177	6.54511	4.08423	6.79205	4.00095	3.54619	5.48697	6.44164	3.34608	3.74953	3.65776
ENSDARG00000018516	12.5297	8.63984	13.2964	11.3067	6.70676	9.2153	7.98437	7.94446	8.41753	5.05335	7.27355	7.71664	6.25975	5.97214	4.97867
ENSDARG00000018534	12.9451	12.6614	11.9249	16.6769	12.9549	8.447	12.3646	11.1765	6.90495	7.07473	9.85481	4.7271	6.14309	7.08345	5.11765
ENSDARG00000018574	54.1665	65.1162	40.5783	31.6556	16.9489	39.2076	15.3509	23.0964	27.3045	11.9412	14.8355	20.1893	7.14859	7.6893	16.0101
ENSDARG00000018593	23.4857	21.839	22.5623	19.5743	17.77	21.5816	23.3505	24.3641	28.9415	25.9718	25.1362	25.7101	26.1174	22.626	27.7389
ENSDARG00000018621	1.16943	1.28763	14.4161	21.4602	13.8667	28.4361	24.8416	37.6597	35.8246	19.3593	20.1395	8.87884	15.4839	12.6661	15.2931
ENSDARG00000018623	8.01503	8.9949	9.91358	4.81962	4.14311	7.37798	2.74921	3.97615	3.97218	1.62589	1.52926	4.86918	1.2178	1.00879	2.94041
ENSDARG00000018637	182.637	189.939	94.3016	189.611	273.511	94.0661	232.271	138.552	108.273	310.676	200.988	137.936	373.64	349.937	179.077
ENSDARG00000018681	14.14	14.5788	6.93259	8.7528	8.77825	8.41507	7.66106	8.18909	6.95147	6.83123	5.45353	4.48269	4.76347	5.51359	3.37935
ENSDARG00000018693	104.061	89.2344	92.71	60.9449	33.9559	87.0762	40.1014	57.9793	70.4946	36.2485	51.2554	57.6412	30.3643	32.8487	44.4955
ENSDARG00000018698	62.3885	56.1604	49.1607	44.1201	29.1234	48.86	27.9985	37.6627	39.5737	25.3881	28.2851	31.0352	21.4959	17.9803	28.3546
ENSDARG00000018716	1.80364	1.83089	2.11054	2.72186	2.33084	1.862	3.25559	2.80228	1.85884	3.53024	3.59776	2.83152	4.07904	3.14573	2.60725
ENSDARG00000018738	21.896	18.593	23.5794	19.4158	15.6568	18.6136	16.0928	13.6048	17.364	11.0463	13.5024	16.4798	12.3985	12.6245	14.5424
ENSDARG00000018744	0.508825	0.241038	0.767758	0.988513	0.230143	0.459628	0.480675	4.66009	1.20354	0.585833	6.91941	1.41397	1.24886	1.02467	0.585082
ENSDARG00000018782	7.82454	5.70382	3.28593	7.97606	4.33015	2.47463	7.60036	11.3141	4.72052	9.30973	16.2736	9.76714	13.7369	14.7746	7.02839
ENSDARG00000018787	23.7856	25.4746	35.7783	37.9845	38.4727	37.8805	49.641	49.6655	52.6528	65.4274	59.0785	64.0076	77.924	87.534	51.1333
ENSDARG00000018797	2.08879	1.71512	5.52306	1.35266	0.377907	3.01893	1.44704	0.637676	1.44926	0.641312	0.541049	0	0.546852	0.140214	0.768587
ENSDARG00000018817	7.01477	6.72374	8.66564	10.2806	6.86512	8.77479	8.29304	11.6843	7.25788	7.74579	11.2765	13.2649	8.49777	9.5415	5.54718
ENSDARG00000018820	15.6734	11.9808	14.9728	7.95835	4.5247	13.0211	4.50078	8.59099	8.79074	3.1853	5.14684	15.2531	2.73945	2.46588	5.98015
ENSDARG00000018825	11.4057	7.79044	4.42157	12.4533	13.117	7.53948	13.698	14.5757	6.69225	15.2289	19.4094	10.9894	16.9267	16.915	8.94668
ENSDARG00000018881	37.2597	39.3451	32.4327	18.8307	18.2604	26.5402	11.3408	14.171	7.74041	7.53543	7.77393	1.70733	9.51607	9.31207	6.13514
ENSDARG00000018890	62.6331	66.9498	52.8306	42.2795	37.03	44.0448	29.1251	30.7872	30.6406	25.6531	24.8512	27.2276	22.9557	22.8262	23.7732
ENSDARG00000018891	54.9071	49.9613	41.3121	42.5945	38.8122	29.8443	30.1753	25.9657	17.6145	20.5428	16.1561	10.6957	16.0511	16.8428	15.1265
ENSDARG00000018898	38.3631	38.3972	46.5387	54.3537	42.2442	60.4384	54.9484	59.6409	113.595	50.0548	77.2563	184.663	63.3903	69.3726	105.87
ENSDARG00000018903	79.3377	83.2349	75.5307	68.9582	53.5411	83.167	72.4794	84.8621	116.066	85.5012	96.3916	159.32	104.792	97.3736	160.235
ENSDARG00000018918	9.32853	9.81214	6.53307	7.47106	7.43978	5.14537	4.3163	4.28922	4.68318	3.9279	4.32718	3.80908	4.07454	4.02554	3.04722
ENSDARG00000018923	1.38447	1.77256	1.5357	1.87549	1.42165	1.49262	2.31883	2.53595	2.13123	1.79218	2.36975	2.79803	1.85882	1.9215	1.94821
ENSDARG00000018936	17.1648	15.3635	18.8158	13.7408	10.0655	15.4584	10.0224	11.6916	13.0574	9.057	11.7297	11.331	8.29882	9.1193	9.68016
ENSDARG00000018944	21.9556	24.2683	18.6329	25.3509	22.7966	17.2632	14.7404	15.8715	9.27591	11.574	10.9985	3.55816	10.0319	9.87173	5.08095
ENSDARG00000018953	18.0742	19.446	17.4329	21.5442	22.1696	15.8507	15.0485	13.7477	16.1151	24.3226	24.8168	31.699	35.5492	34.7323	19.7825
ENSDARG00000018961	160.037	171.41	284.389	193.784	139.787	280.368	297.46	396.702	583.523	466.191	574.149	919.356	638.622	598.709	1166.15
ENSDARG00000018968	47.9307	50.4019	37.1281	39.5374	28.7302	35.3675	28.4404	29.452	37.7857	23.6395	29.2135	31.5054	26.3095	27.8159	21.3272
ENSDARG00000018973	70.8591	57.9748	73.1569	59.4395	43.873	67.6376	39.949	52.6789	63.5161	38.0058	41.7587	61.3977	31.9731	33.662	30.1073
ENSDARG00000018985	37.7854	39.6425	37.8093	40.494	32.4334	45.8444	43.031	44.195	63.5676	54.4823	69.6523	81.44	81.02	80.4884	89.6686
ENSDARG00000019000	81.8962	74.5904	71.6592	51.2225	30.7986	58.305	32.0382	42.7598	49.3923	26.7405	35.3524	52.2195	24.0456	26.2824	33.4556
ENSDARG00000019004	83.6547	85.897	68.3563	63.1188	41.5935	67.1571	41.8286	47.6017	51.3601	33.3582	42.1043	42.0825	29.7494	30.7152	30.6323
ENSDARG00000019008	75.7826	64.8324	81.5998	74.016	56.8596	75.8901	61.899	65.7671	78.3765	80.4519	83.5754	114.808	111.892	101.204	101.95
ENSDARG00000019033	56.4894	64.7524	73.2932	74.367	65.6107	69.3247	90.4044	90.4138	83.2854	81.0084	105.225	83.8624	92.5079	97.6858	85.4666
ENSDARG00000019038	17.9611	14.3008	16.499	20.0974	15.2166	17.8969	19.4799	21.2581	27.9087	19.1523	23.8546	61.0811	28.451	27.0929	15.728
ENSDARG00000019060	35.7312	33.4243	27.9365	33.8494	29.7376	22.8944	25.3255	23.4984	18.1286	18.8794	24.8422	16.599	19.5581	19.8727	14.165
ENSDARG00000019062	70.762	66.4782	52.0305	63.532	60.6463	43.3932	54.7571	47.5665	41.8878	39.819	39.6071	57.9712	36.0871	36.4868	31.349
ENSDARG00000019063	1.31307	1.01913	1.10657	1.54209	1.27505	1.00786	1.66091	1.54229	0.996673	1.30509	1.72941	0.862084	1.87905	1.77031	1.24883
ENSDARG00000019081	6.62403	8.1192	5.9941	8.77027	7.27758	6.58785	9.74775	10.1511	8.79061	12.0212	10.0017	7.97489	11.0318	10.1697	11.7042
ENSDARG00000019098	56.6508	55.8015	49.4395	35.1823	36.477	38.7305	29.2629	27.6293	33.1061	29.1113	29.798	23.9458	30.0588	29.9839	21.3577
ENSDARG00000019117	40.096	45.0632	52.9014	30.5833	28.6031	40.3517	24.6587	23.5366	29.0886	18.5897	20.7151	11.8968	21.3996	17.8833	20.8556
ENSDARG00000019122	1.0083	1.31354	4.23822	0.489717	1.14015	2.36812	0	0.115432	0	0	0	0	0	0	4.98549
ENSDARG00000019125	9.2119	6.76085	6.71212	3.90694	3.05157	5.29746	2.81904	3.98072	1.71858	1.43406	1.51232	1.83551	4.26718	1.82897	1.67092
ENSDARG00000019128	23.5514	24.144	42.5304	32.6158	29.7145	43.4707	22.3862	23.1056	26.1115	14.6744	18.3083	13.0783	8.01748	9.69116	14.1861
ENSDARG00000019137	39.9237	39.8184	38.5821	50.5444	47.2098	29.1847	27.8257	22.089	19.5662	18.0083	16.6982	18.3566	16.4742	17.2061	14.0671
ENSDARG00000019144	14.4238	12.9719	10.6688	13.7974	11.657	8.51857	11.8966	9.92431	7.89711	9.30651	10.2411	9.47024	6.82876	8.62554	4.71464
ENSDARG00000019156	9.46746	9.90846	8.92237	5.34673	3.28631	4.77325	3.27588	3.32717	3.64547	1.67307	1.65744	1.94675	0.972709	1.05304	1.92409
ENSDARG00000019179	3.96466	4.02943	11.9334	13.8991	7.92282	13.2053	12.0531	10.9592	14.1177	11.8184	12.3584	11.9097	10.8986	15.1697	11.6043
ENSDARG00000019181	947.858	1082.98	896.828	890.872	912.914	922.646	937.129	1012.3	962.195	1160.17	1089.87	1037.27	1365.58	1187.62	1259.09
ENSDARG00000019191	21.7348	19.5613	25.4279	16.3967	11.4839	19.4166	11.1755	11.4734	14.9412	6.88728	10.1359	13.5613	5.99885	6.34913	9.98403
ENSDARG00000019205	12.1579	10.6922	14.9003	18.0509	14.3551	13.2789	18.706	20.6463	17.6998	15.5348	20.9826	23.3818	18.5839	19.4363	22.8902
ENSDARG00000019213	27.891	27.4479	26.8736	27.2733	17.7859	24.2188	14.6339	21.7585	17.4749	15.2972	19.6406	11.7026	12.3933	13.0482	13.3936
ENSDARG00000019233	5.46248	4.38358	2.58339	3.50439	2.00975	2.04738	1.30932	2.07207	1.27277	0.713401	1.1681	0.926843	0.480255	0.677262	0.993731
ENSDARG00000019235	46.523	39.7938	40.3437	30.4305	21.0304	39.8837	19.9654	27.3682	27.8427	16.9778	22.9457	18.6263	11.4777	14.5193	17.0545
ENSDARG00000019250	2.31182	3.12899	2.84757	3.28824	3.58507	2.14796	2.7299	1.96605	1.71858	2.58565	2.16537	1.50178	1.29695	1.41329	0.303804
ENSDARG00000019293	35.2123	36.0474	35.8019	29.3622	22.9178	24.653	18.6625	20.8992	20.0325	13.6472	17.4125	13.3086	9.33839	9.02499	14.3869
ENSDARG00000019294	0.598872	0.283695	0.516359	0.727156	1.08349	0.649162	8.34466	6.9931	2.97471	28.6835	11.7796	0.302581	4.40962	14.7736	2.20359
ENSDARG00000019302	44.976	44.7613	53.681	80.7002	92.0557	57.0472	131.057	113.49	114.906	129.319	141.562	46.8646	170.858	167.977	138.361
ENSDARG00000019307	11.037	13.9937	11.4756	13.2436	13.5814	14.7202	15.0263	14.3449	36.7022	15.4731	17.8153	68.3939	16.9706	16.1795	27.7712
ENSDARG00000019311	3.57039	2.4835	3.00052	3.55596	2.08506	2.18822	2.64705	3.0216	2.69389	3.37185	4.12656	5.25199	3.10593	3.09446	2.86863
ENSDARG00000019316	1.37573	1.28168	1.42341	2.38313	1.18227	1.85578	2.03606	2.16294	0.911131	1.30939	1.64811	1.2975	0.697828	0.854221	0.92805
ENSDARG00000019335	44.8854	55.5024	25.5398	28.0516	19.3315	22.8367	16.6803	22.0655	16.0033	16.8715	15.6283	8.08753	12.4748	11.7142	5.99613
ENSDARG00000019339	5.95704	7.02606	8.1761	8.1483	7.14837	6.14979	8.95801	6.45785	10.122	10.5258	14.6429	14.4962	14.4419	19.0962	20.4655
ENSDARG00000019342	27.8357	21.6776	36.3964	20.3831	17.3772	43.6794	15.893	22.748	16.9015	9.46664	10.6964	5.31653	7.5077	8.25437	8.10386
ENSDARG00000019353	658.281	637.811	735.426	977.223	1146.56	959.851	814.755	687.153	466.905	465.483	502.029	138.856	252.986	247.502	178.128
ENSDARG00000019392	2.01642	1.33285	0.727783	1.95868	1.2726	0.914964	2.30355	1.84674	1.50849	2.15962	3.05182	4.92815	2.5321	2.69138	1.25097
ENSDARG00000019396	2.50328	2.99582	5.33915	6.8469	6.55509	5.4746	6.59653	6.87792	5.67177	8.91946	8.51041	6.72336	8.21364	10.6792	3.93893
ENSDARG00000019398	132.873	127.459	87.4047	92.9477	100.486	72.8285	74.3957	69.6313	59.2721	130.785	122.508	129.362	225.322	190.311	134.321
ENSDARG00000019404	309.464	338.943	330.431	320.975	233.617	374.133	211.022	273.261	332.017	230.682	205.253	186.298	144.368	142.663	207.056
ENSDARG00000019420	24.0098	25.3821	27.9718	33.5458	21.8817	21.1536	28.1894	31.2179	38.9828	20.9306	34.1839	62.9059	27.0357	30.1968	83.1749
ENSDARG00000019438	16.7407	15.6664	15.2962	19.424	17.5093	13.4872	17.5341	18.6192	16.4695	18.1822	22.5114	15.155	22.0984	22.716	17.1448
ENSDARG00000019444	287.269	292.906	198.349	251.504	342.935	181.156	179.605	141.19	115.088	154.764	125.749	109.121	171.51	149.559	106.144
ENSDARG00000019496	57.865	65.2089	50.3572	59.5831	69.5225	43.5477	38.4796	31.7098	23.0666	21.3523	19.4338	10.835	16.5842	16.1645	18.9555
ENSDARG00000019507	67.2572	62.5142	69.6292	46.351	29.6735	48.2624	21.803	24.9849	28.5795	7.69471	7.83958	15.2143	3.15093	2.994	10.3767
ENSDARG00000019516	2.10653	2.30764	2.15685	2.94144	2.38198	1.61743	1.69978	1.2058	0.996526	1.25309	0.937825	0.620859	0.68937	0.508173	0.888152
ENSDARG00000019529	39.8216	36.126	34.8302	28.2672	16.6837	25.1569	14.318	21.1577	16.9967	9.52236	13.4514	9.7698	6.04599	6.93978	8.65893
ENSDARG00000019530	42.052	36.9769	33.6038	25.897	12.8791	22.0468	15.9421	18.6274	13.7823	8.5567	13.669	11.9982	7.82525	6.97401	7.93893
ENSDARG00000019532	5.0385	5.47564	14.8856	27.4221	11.6628	35.7682	78.2559	76.3432	91.4157	36.9902	51.1722	8.08638	18.5497	22.7551	7.63393
ENSDARG00000019541	25.0693	20.9352	45.8652	47.8752	31.6287	58.2697	38.2728	48.2994	67.9507	35.8423	52.1545	41.948	41.0813	50.108	43.5599
ENSDARG00000019579	12.9045	12.0192	7.75091	9.72773	9.15035	7.40695	8.17469	7.80217	4.97596	5.6954	7.00182	4.07503	5.67473	6.81827	4.74523
ENSDARG00000019601	14.0059	10.4019	13.6362	10.0789	5.71858	11.3159	5.54984	8.66405	4.01556	3.04508	4.11172	2.06539	1.86409	1.67566	2.42472
ENSDARG00000019613	44.0016	42.5773	75.9551	86.4382	70.4756	91.5841	85.8776	92.8719	118.639	76.9842	99.7138	89.1083	79.7319	87.2614	76.1869
ENSDARG00000019614	18.2609	16.4261	15.9513	13.3201	8.59972	13.4186	8.98065	11.494	10.871	7.11842	10.5296	7.67134	6.58024	7.91946	7.89572
ENSDARG00000019644	666.184	716.707	630.624	721.637	701.31	654.992	647.551	624.545	647.547	631.717	881.246	627.784	824.109	829.989	669.087
ENSDARG00000019693	11.8987	11.3046	10.4739	14.1694	11.0939	9.28216	10.9112	11.8854	10.0801	12.8091	15.7649	14.7068	14.6795	16.1081	13.2812
ENSDARG00000019713	9.83112	9.73451	3.76029	5.38513	4.81441	3.25844	1.95521	1.21857	0.279745	0.476589	0.502599	0.971031	0.07257	0.223285	0.203991
ENSDARG00000019715	11.9212	12.3403	11.0401	9.75715	10.2848	8.13628	12.0959	9.19952	14.9343	14.7421	14.0456	16.8427	23.6243	23.2291	20.511
ENSDARG00000019717	22.8699	25.1483	20.7462	25.4621	20.6583	17.2923	21.1982	20.1574	19.6964	23.5037	28.2262	28.5281	26.222	29.0596	27.7664
ENSDARG00000019763	12.5144	32.3684	2.05013	4.55854	4.98107	1.94436	2.77819	3.95417	1.95364	3.63092	4.07219	1.89688	2.70296	3.52822	1.43899
ENSDARG00000019765	27.567	23.9993	27.078	21.3962	13.6762	20.5483	16.7727	24.6971	28.4501	17.4603	32.8391	37.5018	22.8047	18.8185	61.4933
ENSDARG00000019778	1725.7	1921.85	2004.96	1554.14	1337.26	1917.3	1521.62	1774.65	2052.03	1890.38	1774.38	2194.22	2042.14	1832.67	2901.99
ENSDARG00000019791	9.84317	7.94851	10.0984	7.78624	7.40138	7.35328	9.18091	8.44434	15.8752	10.6347	12.3447	22.0335	17.6963	15.8912	24.5661
ENSDARG00000019797	7.48652	6.86104	5.92736	4.85471	2.86026	5.67548	3.37237	4.59594	5.07598	2.68686	3.13071	4.34945	3.30448	2.7729	4.48487
ENSDARG00000019810	16.1345	15.0294	11.9475	12.2483	9.56673	9.71962	6.6091	7.84788	7.08108	5.14519	6.84834	8.65894	5.24459	4.88742	4.73948
ENSDARG00000019815	21.8739	19.8139	31.7095	14.1562	7.54745	29.978	9.24293	13.4979	21.1369	5.42237	8.27754	24.3223	3.51628	3.62014	9.10144
ENSDARG00000019838	40.142	37.376	52.7124	47.2393	46.9143	29.0753	16.6069	15.0437	7.90149	10.5396	10.2633	8.95198	10.2828	9.19882	4.03219
ENSDARG00000019842	12.1791	12.5345	9.64348	10.4815	7.26563	8.1774	7.51655	8.2153	7.15527	5.54843	7.78342	8.98849	4.90069	5.06398	6.07646
ENSDARG00000019877	12.1541	12.2641	15.3359	15.0696	14.3914	11.1396	9.5214	7.33042	4.0201	6.098	5.95089	3.29511	3.58943	4.37782	2.45425
ENSDARG00000019907	11.5235	12.5383	10.7896	10.2316	8.38823	7.02628	7.14391	4.20504	5.70689	2.90226	3.06065	3.45697	1.50255	1.26908	3.31262
ENSDARG00000019932	3.03015	2.57891	6.11096	6.63511	4.50655	4.75063	6.93796	9.03108	7.48315	6.00774	8.43086	6.38346	6.60526	5.99872	8.22053
ENSDARG00000019949	162.784	130.332	57.2192	179.202	172.828	58.3834	80.7811	74.0461	16.5085	24.5797	29.852	24.3288	10.019	10.3346	13.3801
ENSDARG00000019951	37.4598	36.7053	41.3491	47.9845	42.0409	43.7469	48.7097	42.2333	43.5158	36.3484	52.4586	47.4078	39.9233	40.865	36.0438
ENSDARG00000019976	43.5366	46.4665	41.7018	69.4085	54.8093	51.8274	48.0065	38.2492	39.0497	28.529	29.1699	34.9588	25.853	23.742	22.2456
ENSDARG00000019990	2.08626	2.07795	4.10498	4.20894	3.09702	2.66736	2.77939	3.52746	2.73306	2.21723	4.41667	2.64873	3.88634	4.14746	4.13353
ENSDARG00000019995	11.5217	10.5247	6.76523	7.10016	5.45411	4.35705	5.96878	5.93795	3.12574	4.18407	6.93953	3.79744	4.17594	4.61553	4.90048
ENSDARG00000020007	252.684	248.58	393.972	213.086	104.486	429.13	129.225	191.779	203.993	63.7698	86.9264	34.0582	22.1861	24.463	73.3905
ENSDARG00000020015	13.644	12.7691	11.4294	14.6003	14.1989	8.938	11.4745	8.22903	7.76641	6.38576	8.88923	4.76392	8.11334	7.37172	5.71431
ENSDARG00000020028	3.54666	3.59356	2.0599	1.24407	0.378761	1.86885	0.651475	1.03763	1.11853	0.544456	0.478475	0.622207	0.531968	0.148798	0.589072
ENSDARG00000020053	17.8521	16.2051	13.7284	15.0913	11.7845	14.2432	11.4861	13.2125	11.6863	8.7993	11.6463	7.36212	9.49747	8.47756	8.07787
ENSDARG00000020079	8.69613	7.32355	7.17398	5.42286	3.49626	4.34468	2.83976	3.73638	3.50438	1.33496	1.40782	2.00702	0.790511	0.864806	2.32085
ENSDARG00000020080	3.79901	3.83303	3.44574	2.27645	2.18694	2.9058	1.79442	1.9656	2.03058	1.74959	2.01281	2.46788	1.76799	1.9623	1.02118
ENSDARG00000020086	8.60667	7.32778	11.6828	16.0426	10.1003	12.6914	13.0198	14.3269	13.8652	10.2842	15.3644	17.923	9.30607	9.07596	6.57985
ENSDARG00000020101	170.6	171.035	131.661	147.669	131.457	132.051	110.753	109.705	121.679	154.478	163.816	231.97	230.619	217.22	215.306
ENSDARG00000020107	34.9646	32.0296	46.8607	49.8045	35.5791	63.8253	47.6235	65.2567	101.465	56.7015	66.7685	99.1766	53.2927	55.0239	77.2903
ENSDARG00000020114	11.5478	12.0893	9.5717	23.395	12.4085	20.4016	13.591	21.386	17.6865	10.2545	12.1775	10.0574	6.51421	6.3277	6.63191
ENSDARG00000020123	18.6262	14.9515	29.7975	20.267	13.3491	23.7131	23.9747	30.5392	55.4527	34.1725	45.8023	52.8623	50.2786	45.0344	74.7133
ENSDARG00000020131	27.4483	23.6489	26.8832	24.2895	16.9149	22.8526	16.783	19.3624	21.3892	13.6228	20.1904	26.9288	13.6482	14.7133	14.9945
ENSDARG00000020133	3.96759	3.6601	3.28589	4.86819	4.25026	3.96123	4.73442	4.82903	10.2243	5.04891	6.64289	20.5211	4.10023	5.25655	7.82778
ENSDARG00000020143	32.7743	35.8557	67.0106	57.2942	51.1835	67.7356	71.4525	65.8503	82.6225	62.2434	97.0605	84.7381	89.088	104.752	112.592
ENSDARG00000020164	36.8646	33.5662	32.6392	29.3398	18.4992	27.7673	21.3301	25.0555	26.4694	15.3926	27.5835	22.0909	18.0353	21.3889	22.3647
ENSDARG00000020176	8.01735	5.28152	5.56257	12.9594	9.23566	6.15585	12.4258	15.4885	10.8448	13.4422	18.0088	15.6335	18.3864	21.0016	4.83992
ENSDARG00000020197	2523.96	2751.25	2517.33	2599.62	3317.09	2349.02	2977.74	2431.89	2372.25	2947.58	2756.94	2534.14	3437.89	3382.29	3026.15
ENSDARG00000020219	12.6514	16.0869	11.2272	10.0613	6.99387	9.67716	5.41659	6.50487	8.08489	6.50788	6.39593	4.07452	4.10389	3.83651	4.62794
ENSDARG00000020228	42.9929	36.9384	30.1629	31.8298	30.74	25.0392	25.8246	25.8981	21.0417	22.7202	29.4123	28.36	25.2299	27.4646	21.8538
ENSDARG00000020232	65.1361	67.6546	63.5111	71.0042	93.8396	52.3588	88.4245	77.257	87.8758	120.583	108.495	120.02	165.16	147.608	169.473
ENSDARG00000020237	3.62739	2.64362	4.00975	2.71041	1.93516	3.4279	2.4602	2.29995	1.67199	2.39874	1.6262	0.751896	1.27839	0.93652	1.36895
ENSDARG00000020239	7.70454	7.34587	16.9133	28.534	16.9925	16.4733	37.0154	54.9042	74.3529	59.4526	103.49	119.204	121.048	126.365	172.122
ENSDARG00000020258	188.104	181.455	151.871	120.02	75.0297	145.933	73.8165	95.829	111.935	56.6782	81.6322	95.9038	46.1085	47.6171	41.3684
ENSDARG00000020265	4.54703	6.55052	3.70571	4.41684	2.98635	3.10586	1.76526	1.88254	1.53225	0.745836	1.33107	0.566482	0.61152	1.25436	0.74488
ENSDARG00000020289	3.74476	5.53473	2.29891	2.50263	1.32791	1.64534	0.820721	1.26211	0.765295	0.551873	0.378295	0.605456	0.117647	0.211154	0.16535
ENSDARG00000020311	66.5213	68.1531	47.5722	60.9763	69.734	45.4762	47.5488	34.8	31.0257	36.8681	30.4368	31.0328	32.1941	32.442	13.6941
ENSDARG00000020326	1.21887	1.11306	1.07626	1.71177	1.16902	1.02939	2.41386	1.93673	1.23658	1.46083	2.19671	3.24984	1.75892	1.92226	2.14791
ENSDARG00000020363	11.3434	12.8965	8.47645	8.57005	6.04279	5.3738	6.31045	4.271	5.48543	4.52753	5.01947	7.387	6.9294	5.83777	6.14491
ENSDARG00000020364	186.418	203.313	205.775	286.711	325.422	221.664	351.49	354.296	289.997	426.036	356.382	135.049	445.135	463.358	243.147
ENSDARG00000020371	5.83013	4.56022	7.94943	5.6632	4.90602	6.07476	4.35483	5.5258	3.52771	4.18359	4.67531	2.94568	3.46089	3.0717	2.30738
ENSDARG00000020377	107.679	97.5782	81.3005	85.2542	65.9267	86.2491	56.2583	58.5258	79.59	40.8856	50.4668	91.8156	32.8425	34.2079	32.7455
ENSDARG00000020397	7.70178	7.88978	9.29687	8.65021	7.5767	7.20062	7.68495	9.16981	10.1561	7.44861	13.6062	15.2735	12.8542	11.8748	11.9556
ENSDARG00000020405	55.6139	56.8908	71.2899	52.1327	57.6263	60.0874	49.8184	51.0054	71.9726	69.2069	68.6018	118.291	92.5519	82.0779	117.415
ENSDARG00000020447	11.0653	10.5629	7.06987	6.98956	6.86869	5.97081	4.62388	5.11499	3.81958	4.35423	4.49027	1.86007	3.53217	3.24352	2.27053
ENSDARG00000020448	27.0809	27.0968	19.4195	27.1736	29.5911	20.345	29.9731	24.3928	30.3574	27.4131	28.3883	97.5398	38.6081	39.6868	65.773
ENSDARG00000020454	136.862	156.375	99.1641	129.216	147.118	92.1528	109.278	77.6055	92.0862	159.937	120.788	122.708	209.695	210.446	125.514
ENSDARG00000020455	1.10399	0.553742	3.3036	2.46017	3.11353	3.56664	3.49683	4.52019	5.34549	3.34966	3.91094	3.93738	3.0603	2.81173	1.19477
ENSDARG00000020473	20.5706	20.4681	21.1378	15.2371	18.2684	15.7477	12.955	10.065	14.2191	16.9572	13.7769	22.2104	20.5642	23.5499	15.4665
ENSDARG00000020482	58.221	63.0905	48.0661	36.2053	24.9112	43.6106	22.6946	25.8986	30.9988	18.7201	21.4037	33.0145	17.5018	15.8314	25.5449
ENSDARG00000020504	1237.92	1409.21	707.711	798.339	1028.26	584.547	692.459	458.647	385.693	522.998	410.059	220.162	421.053	487.026	263.622
ENSDARG00000020529	7.20518	4.92244	11.0302	9.42706	7.9367	8.9614	5.78789	7.13757	5.7968	6.86224	6.14171	3.41755	4.47523	3.84954	4.23831
ENSDARG00000020594	12.2242	9.70837	17.9454	9.00372	5.50019	12.9358	9.80064	14.0382	24.5795	13.4329	21.5382	55.1033	29.763	25.7944	64.0864
ENSDARG00000020595	21.6091	24.7132	21.1675	24.4681	23.8853	18.8499	25.8492	26.9928	33.9339	34.5664	41.2966	59.5648	39.3545	43.7741	52.7535
ENSDARG00000020596	12.1886	12.0025	14.6881	14.1236	13.2831	13.0041	15.0955	14.7228	20.3853	14.8067	17.8521	26.2334	17.7138	17.1528	19.1579
ENSDARG00000020602	26.8309	29.0569	98.7456	104.322	76.6832	104.608	77.3864	78.2726	29.6049	49.8306	41.0814	7.49849	16.5083	16.4158	12.3408
ENSDARG00000020607	56.4797	59.1317	43.8241	51.6407	53.6698	35.5149	38.924	34.0141	29.7021	33.9929	32.6263	28.0881	30.7747	34.2441	24.8819
ENSDARG00000020621	28.841	25.3576	29.1682	25.162	17.7978	24.282	20.3563	24.7444	23.6698	17.0257	19.7257	28.5042	14.8162	15.1702	14.791
ENSDARG00000020623	26.4894	29.8096	26.2501	31.0867	33.0704	25.1192	32.4971	26.0717	33.3409	32.1268	39.7015	73.278	44.5401	45.0773	36.7717
ENSDARG00000020642	3.3809	2.25307	2.89037	2.19867	1.89205	2.23615	1.32626	1.88933	1.92468	1.10839	1.44719	2.11354	1.0689	0.952031	1.0279
ENSDARG00000020645	25.7749	23.8502	27.2905	28.754	18.8656	23.9988	22.619	26.0593	51.0486	20.3923	34.7003	122.633	28.8738	33.2185	34.0944
ENSDARG00000020655	7.96	8.4084	5.9955	6.57672	4.38662	5.55394	5.53168	5.19531	4.58797	2.86529	6.22106	3.23594	3.32354	3.86929	1.26248
ENSDARG00000020676	35.4023	36.1865	35.2108	27.699	20.5082	30.4258	12.3084	13.9103	18.2797	9.87504	9.47382	15.0846	6.06688	5.47258	9.99936
ENSDARG00000020679	63.4742	50.7548	43.7022	47.3409	39.8548	43.2775	38.0843	37.1366	50.2424	48.2655	48.9303	81.9491	61.0916	54.4904	65.204
ENSDARG00000020693	27.2916	21.356	31.2542	29.154	22.8528	29.8784	42.6812	55.6781	99.4697	66.5018	111.205	132.716	133.702	146.643	169.979
ENSDARG00000020702	3.12658	3.09535	3.54391	1.9792	1.30293	2.00555	1.12834	0.836523	0.864178	0.776578	1.16019	1.41996	0.620808	0.389098	0.710951
ENSDARG00000020730	8.17621	6.91816	5.23184	5.84419	5.2332	4.18057	5.00351	5.13342	4.08681	4.57064	5.31957	3.79329	4.11451	3.90921	2.83821
ENSDARG00000020761	25.0007	24.8058	25.7293	36.0572	23.4432	45.9656	61.3481	82.8969	188.907	76.2787	114.98	570.274	119.768	156.335	205.37
ENSDARG00000020777	7.69334	6.44557	4.62324	5.92904	3.27842	3.46134	5.26559	5.51255	7.13853	4.50936	7.41111	10.6654	5.65956	5.95388	6.60915
ENSDARG00000020785	33.5349	26.2416	38.467	25.3616	14.4226	37.0182	15.6804	26.6216	30.2068	11.9603	17.2223	20.5851	9.80486	9.4362	18.5749
ENSDARG00000020794	45.7721	47.5112	27.4518	34.3923	27.7053	30.3046	24.0362	24.7824	22.1627	21.0798	24.2571	12.3114	19.3627	19.2485	12.0124
ENSDARG00000020820	26.8925	26.2449	21.0793	24.8803	22.3537	22.7634	18.2985	17.3785	18.3444	15.0006	15.0885	16.0769	13.201	13.6527	12.8362
ENSDARG00000020841	26.4439	22.3322	18.7211	17.398	15.3616	16.1791	13.4083	12.6897	13.1891	11.9838	15.1818	16.3062	9.62153	9.953	11.8908
ENSDARG00000020857	8.54056	8.74641	9.66238	12.468	9.78012	8.66912	11.9855	12.0267	12.2375	11.9134	12.4197	19.4555	15.6548	17.6464	8.44678
ENSDARG00000020866	338.199	339.381	424.079	388.02	380.36	355.914	1279.01	1318.69	915.132	1030.88	1020.19	477.577	871.008	914.471	325.323
ENSDARG00000020876	25.6844	23.4865	39.0906	41.013	27.1017	33.5772	55.1955	68.7787	120.814	59.1585	104.719	87.2398	68.7827	87.4293	69.7529
ENSDARG00000020884	7.5882	6.10357	6.11541	3.94119	2.2134	5.77458	2.60403	4.19817	5.15746	2.25369	2.7377	3.75571	1.82444	2.40132	2.5927
ENSDARG00000020887	27.3874	35.1159	17.3169	18.1789	19.7373	14.1839	12.5912	10.9529	9.67384	8.74497	7.09402	9.31729	9.05226	11.0306	7.05419
ENSDARG00000020895	25.9786	24.7031	22.9736	25.7894	24.5334	20.1488	20.586	16.036	18.727	13.6733	17.3773	18.5587	13.7333	12.4562	14.4436
ENSDARG00000020944	13.0307	12.9521	23.2197	27.6247	23.5133	19.6263	18.2919	19.7228	19.0987	14.3185	21.051	15.3622	13.7806	13.3969	12.3654
ENSDARG00000020952	2.68422	2.62515	11.1986	7.82209	6.14873	6.97684	7.23906	8.80248	8.52001	6.61956	9.25169	6.08106	6.97069	6.75687	21.2669
ENSDARG00000020956	77.4606	81.0668	131.236	240.067	189.693	178.101	129.33	173.728	127.851	79.8114	87.8571	63.1752	52.9599	47.4311	46.7604
ENSDARG00000020976	16.0402	15.9169	19.774	19.43	17.6526	21.1038	27.9467	22.8932	36.4123	29.7983	38.1208	45.28	42.6064	45.5285	39.597
ENSDARG00000020981	1.38078	2.438	2.00227	3.04829	3.17944	2.35849	2.66808	1.66697	0.831346	1.50304	1.21928	2.47346	0.492945	1.13753	0.981498
ENSDARG00000020982	5.00643	4.38391	8.08825	8.20339	5.39802	6.99826	6.54481	8.70717	9.90409	6.40458	9.25928	13.7462	7.62092	9.90377	6.88482
ENSDARG00000020984	40.4831	36.4445	43.3753	61.8235	34.1424	47.3387	43.7137	51.2348	39.5741	30.1923	40.478	27.7947	26.4965	27.6956	30.2011
ENSDARG00000021004	17.942	17.7996	11.0975	14.4258	8.43197	7.4514	7.75611	8.55892	4.98069	4.38171	5.27761	6.97889	2.63154	3.81741	3.48754
ENSDARG00000021022	19.1848	18.1763	14.7114	16.1772	13.736	10.9141	13.0334	13.0096	13.7486	10.6024	11.6568	12.0443	11.3811	11.2615	7.58487
ENSDARG00000021032	27.6009	28.4267	25.4556	18.674	9.99959	20.1442	11.7397	16.978	19.2932	12.901	16.6728	11.7946	10.8525	10.6465	19.0108
ENSDARG00000021046	6.39791	4.63533	6.36008	5.04489	3.94918	5.82011	5.40401	7.44507	11.1095	6.86356	12.5754	53.6224	15.3705	12.5052	19.6642
ENSDARG00000021048	29.8164	27.9972	28.4119	34.0221	28.5106	26.0405	20.736	20.9795	27.657	21.0991	20.5469	22.6106	14.9232	16.3222	16.4274
ENSDARG00000021082	18.7382	17.3098	15.788	13.4586	9.07349	13.6441	7.61107	10.6583	8.93175	5.95922	7.11447	10.6085	7.07093	7.35444	5.83929
ENSDARG00000021086	18.704	16.467	11.1063	12.5123	11.1735	8.98974	7.6678	10.5851	6.67791	4.46948	5.0562	4.90344	2.51191	1.51021	2.35362
ENSDARG00000021110	7.81436	6.87815	8.56339	6.12147	4.92544	6.41213	4.52448	5.44841	5.72392	2.6933	4.60322	4.07559	3.31621	4.26411	6.12172
ENSDARG00000021113	763.103	721.169	757.633	639.068	730.978	594.063	607.3	500.265	479.488	450.359	566.164	348.414	522.757	512.22	378.473
ENSDARG00000021120	21.4928	18.0725	18.9874	15.5204	13.2578	12.5018	12.953	14.4605	14.5454	11.8292	11.7042	12.9777	11.7556	12.5891	11.5013
ENSDARG00000021124	678.786	682.862	579.834	597.594	520.141	460.704	391.809	396.445	295.732	284.164	346.074	294.439	252.279	254.163	186.519
ENSDARG00000021147	13.4238	12.5856	16.0351	20.5099	18.1727	16.2352	21.3113	17.8437	24.6957	19.3192	23.1353	38.669	22.5598	21.8703	25.9832
ENSDARG00000021149	45.1593	42.3495	73.247	71.3479	58.8843	61.6674	53.9599	49.0133	36.2705	36.793	36.4923	30.6807	30.7866	28.101	33.5015
ENSDARG00000021177	7.33115	5.60451	5.25302	7.98071	5.14537	5.20652	4.9673	5.25565	3.44419	3.91182	5.20574	3.11654	3.12716	3.20725	2.23246
ENSDARG00000021184	75.1508	68.0019	81.0194	60.9042	45.5549	94.5786	48.566	59.096	59.4789	37.9739	39.8313	32.4899	49.4402	42.7939	51.1608
ENSDARG00000021193	44.9616	43.2531	35.1899	42.7063	33.8846	35.7098	31.1977	31.475	24.1846	24.4807	28.2068	15.494	19.146	20.0048	9.78346
ENSDARG00000021233	11.984	12.0148	11.4809	14.9668	16.6914	9.98903	8.2661	7.83968	5.45923	7.35875	6.77492	4.35698	5.41581	3.95839	3.44135
ENSDARG00000021250	8.29373	7.3526	17.2646	18.1266	19.0243	15.2405	25.9111	23.3301	25.5586	35.522	40.7406	10.8352	31.174	36.3268	15.2042
ENSDARG00000021257	223.83	232.188	250.352	190.793	152.846	250.316	217.088	242.765	318.474	271.059	292.587	434.786	333.3	317.946	476.316
ENSDARG00000021265	34.2265	44.3213	61.0147	13.0678	7.63873	37.2167	4.54967	9.11577	14.5206	2.80947	4.33504	6.94317	1.82827	2.65098	29.5945
ENSDARG00000021287	28.5266	22.8476	21.3843	28.5668	27.1355	23.5901	31.7639	37.0794	51.5683	34.4015	46.5627	231.997	40.9027	40.3709	58.7953
ENSDARG00000021339	91.2914	87.7032	1722.56	1250.62	709.056	2030.41	2697.79	3760.76	1759	2871.12	3021.88	2277.66	2040.43	1820.23	2381.04
ENSDARG00000021343	66.7627	66.7038	79.7104	104.076	93.0262	84.5908	110.281	112.689	104.788	99.8831	130.929	120.334	116.818	121.691	163.122
ENSDARG00000021351	28.2459	23.5083	35.7575	31.4921	14.3991	27.7703	20.5653	30.4784	26.4659	14.5894	31.1881	31.4994	13.5972	13.4741	10.7665
ENSDARG00000021366	27.0776	34.1075	32.0433	44.0884	44.3569	27.5292	45.7354	39.0817	32.0053	38.304	44.6902	42.0231	42.1988	45.3888	80.9349
ENSDARG00000021372	67.4916	73.1079	116.994	154.766	106.77	141.135	139.374	175.533	289.819	152.96	201.054	367.525	174.348	188.607	353.216
ENSDARG00000021374	17.1986	15.8184	15.5993	25.9	22.0236	15.6568	24.0542	21.7093	19.7854	21.3702	26.8756	39.4419	21.8188	24.4579	20.0586
ENSDARG00000021398	3.43929	3.49986	3.18508	4.14509	3.4761	2.94567	3.3493	4.19985	3.5754	3.98914	4.96985	4.76261	5.044	5.47245	6.28851
ENSDARG00000021399	44.5637	40.524	41.883	47.6722	53.8581	40.695	45.9561	39.5014	47.4503	52.7929	56.5092	49.8101	77.0212	74.6652	47.4527
ENSDARG00000021402	8.26436	7.60513	8.76221	6.24806	4.18513	7.22956	4.14638	5.99962	7.38269	3.82426	5.14684	6.63299	3.70095	4.19388	4.72873
ENSDARG00000021404	9.56506	11.9522	9.70829	10.6812	10.1174	8.65385	10.032	8.31183	8.30158	7.2146	10.0957	8.0673	11.1652	13.5366	13.2329
ENSDARG00000021408	8.99771	8.9752	8.92485	8.06504	6.71665	7.13655	5.4593	4.75676	6.6789	4.27854	4.40546	4.47219	3.69862	4.49308	5.24879
ENSDARG00000021433	24.3733	25.6984	23.9089	30.6766	31.3554	25.6448	18.659	19.9037	18.4275	16.1151	17.8497	14.066	15.3944	14.3482	12.8047
ENSDARG00000021442	56.9939	50.178	47.4482	32.729	20.3197	42.5299	21.3681	28.1011	30.0209	17.1449	25.8112	15.7143	15.1645	15.7901	15.4853
ENSDARG00000021480	2.61808	2.39186	6.10024	4.69266	2.08639	4.61727	2.62045	4.05339	2.38858	1.06219	2.02839	0.913356	0.826177	0.470742	1.97829
ENSDARG00000021483	47.8589	49.2916	41.3044	36.3012	30.1605	32.8312	24.0117	27.851	26.2585	24.2133	26.2465	17.6786	22.2116	25.5934	16.6832
ENSDARG00000021539	14.1098	12.442	7.95169	8.98583	6.30501	6.18338	6.18281	7.65489	5.50876	5.32373	7.85723	4.16574	5.53541	6.39038	3.8313
ENSDARG00000021550	139.346	144.952	126.488	111.687	83.1526	119.839	88.3665	103.935	132.017	122.034	148.368	219.717	170.394	146.834	218.647
ENSDARG00000021555	4.44662	3.66676	4.61496	5.75907	4.39489	5.95065	6.37872	7.46616	9.19326	9.32903	13.3575	30.2052	15.0368	14.1782	20.2249
ENSDARG00000021556	48.6623	50.37	45.9517	39.8254	28.0022	41.2041	33.4551	39.3732	39.6508	30.6254	41.2121	32.5927	29.0304	29.0327	25.9266
ENSDARG00000021557	69.1435	61.8975	49.3983	62.6515	59.8001	49.2349	63.2928	68.616	58.5444	89.2486	100.309	73.6612	123.194	116.035	99.7076
ENSDARG00000021569	10.9987	13.0802	11.8641	12.7401	15.2365	12.3713	13.8247	13.4872	14.4555	13.5641	15.6007	29.8086	15.1355	13.0672	14.605
ENSDARG00000021579	15.0793	14.4967	12.3643	14.4322	15.9143	7.15788	9.98551	8.93616	4.96547	6.67225	4.66699	2.8384	5.00733	4.61456	3.05986
ENSDARG00000021633	134.355	97.6139	119.427	104.695	92.5302	98.7007	69.5615	81.1717	84.6979	52.3719	60.133	61.6573	41.9761	39.912	49.71
ENSDARG00000021664	12.3369	12.5834	8.32123	9.53656	7.28922	6.78685	6.64965	6.95572	6.02895	5.64749	7.21521	3.89344	5.12846	5.91261	5.00977
ENSDARG00000021669	249.327	265.725	235.731	246.967	229.821	242.41	226.645	233.553	237.884	241.967	244.363	297.654	266.303	277.019	289.681
ENSDARG00000021720	3.75966	3.8713	7.37622	3.9035	2.12818	5.70228	1.52062	1.50515	0.873307	0.476931	0.863778	0.40949	0.121563	0.283354	1.20115
ENSDARG00000021739	5.45571	4.03175	3.01057	3.97463	3.10922	2.48382	5.87542	6.99528	6.81359	7.43718	13.4074	26.7382	16.8185	17.7436	13.6508
ENSDARG00000021787	6.99705	7.82616	17.297	21.7252	16.5649	20.0852	28.5906	30.5156	22.3823	20.7922	34.8727	26.5005	15.5652	14.3703	23.1026
ENSDARG00000021789	35.0007	36.2564	48.4474	38.6631	34.6623	53.8421	24.8333	25.6172	29.6023	13.634	22.4086	15.8582	10.0608	10.8668	26.3678
ENSDARG00000021794	14.1674	14.8002	14.2727	8.65542	5.19382	8.62153	4.9308	5.46326	5.18531	2.12908	3.44035	4.973	0.84186	0.713259	3.05235
ENSDARG00000021853	6.5693	6.15557	9.8345	6.45133	7.31401	6.62536	8.72912	7.86775	9.08407	9.7744	12.131	11.0152	14.1038	10.9033	10.2267
ENSDARG00000021864	2161.65	2342.59	2063.4	1991.66	1993.85	1898.85	2170.4	2211.65	2056.97	2614.72	2699.69	2290.59	3320.48	2747.33	3227.09
ENSDARG00000021905	49.8462	44.1309	35.4997	49.7321	56.5042	36.1842	41.4486	33.2717	29.5756	56.1321	56.0771	39.3283	69.5625	65.9563	34.6101
ENSDARG00000021916	8.31506	7.55733	5.66883	7.09084	3.97959	4.75121	4.52121	5.5787	4.43669	3.69581	5.25929	4.25005	2.94262	4.86771	2.35695
ENSDARG00000021938	2.6752	2.52056	2.19191	2.4981	1.29691	3.10813	2.22002	3.03215	5.22998	2.74994	4.37875	10.7684	3.10525	3.69077	7.43708
ENSDARG00000021948	57.091	49.5119	45.0453	30.0597	14.1454	44.3078	14.2845	24.6755	19.4994	8.71377	12.7132	4.7246	4.98936	5.99885	5.50925
ENSDARG00000021959	4.38759	3.71605	2.75132	4.97229	3.72849	2.73833	3.70525	2.3745	2.20141	2.44927	1.87263	1.00765	0.652661	0.870188	0.428073
ENSDARG00000021973	158.879	136.961	153.146	135.16	116.184	120.753	96.6876	96.5885	99.8405	74.202	85.0849	83.797	70.595	71.4626	88.4815
ENSDARG00000021975	42.1122	42.1242	52.262	49.8636	48.7743	44.0569	53.487	52.662	67.1284	56.9655	73.7666	106.06	75.711	87.9993	73.1552
ENSDARG00000021991	47.182	47.9855	51.8396	50.5282	49.1541	41.6303	38.5778	33.7656	28.1382	25.2047	32.7705	23.98	26.0146	28.0318	23.3211
ENSDARG00000022000	8.61865	8.02316	8.98653	6.71697	5.75671	7.09733	5.96437	6.74612	9.29218	7.56919	10.6106	19.3931	8.36306	8.27451	7.28292
ENSDARG00000022020	3.72165	4.2312	2.88799	2.87199	1.21573	2.8538	1.3477	2.08296	2.07357	0.933155	0.863582	1.81769	0.771351	0.666193	1.27431
ENSDARG00000022129	194.579	212.456	157.157	141.091	82.8549	153.052	81.8013	102.511	120.321	61.7779	80.0473	144.978	57.3988	57.1743	80.54
ENSDARG00000022165	19.4755	24.7111	33.3862	79.4105	90.8428	56.5866	90.0908	76.7663	61.1495	56.6198	74.0513	69.0835	41.0043	43.2692	43.6523
ENSDARG00000022183	2.99234	3.78005	12.4703	9.85037	9.24855	7.8688	12.9561	9.05903	5.66229	12.02	12.5145	5.71158	15.1785	14.7302	10.1695
ENSDARG00000022187	5.67918	4.86993	6.25781	7.08739	4.78912	6.64997	6.32886	7.45812	7.01253	5.90476	8.43359	8.32617	5.7079	7.6762	5.84407
ENSDARG00000022203	13.4698	11.4139	12.7638	11.6591	7.56023	9.68574	8.67202	9.62885	9.73687	5.91671	9.93156	9.41109	6.39382	8.41517	7.23817
ENSDARG00000022213	60.9451	57.6771	50.9699	41.5521	38.1443	34.293	35.7993	34.5828	41.4346	37.9645	44.7117	49.5971	47.5873	52.0825	39.1631
ENSDARG00000022260	10.9896	7.7933	7.03563	11.8894	10.0603	5.65899	11.0032	10.8483	7.47129	9.81914	16.4274	12.4349	15.9575	17.0951	8.05106
ENSDARG00000022261	11.4378	12.7607	92.3974	58.4588	38.6792	97.4867	68.3138	118.753	162.173	78.9144	81.0407	75.0185	82.8544	69.8	155.463
ENSDARG00000022303	14.4032	13.4269	12.4472	26.8906	31.0789	17.7612	20.5032	17.1849	19.7846	15.8528	15.1135	39.2237	13.9783	11.509	12.5505
ENSDARG00000022378	4.48319	4.04685	2.58714	2.57175	2.74626	1.93877	1.86748	2.68341	1.73675	1.98339	2.36595	1.81925	1.62887	1.56395	1.81848
ENSDARG00000022410	23.1504	20.2739	32.2442	22.601	17.0599	29.3032	19.6358	29.3303	48.944	38.7475	47.2141	100.743	65.8915	52.176	113.623
ENSDARG00000022413	4.86368	5.66401	7.68819	13.189	9.25774	6.95626	14.5496	16.5185	13.134	15.0261	26.2789	46.2808	28.9483	28.2613	24.3278
ENSDARG00000022424	20.4942	23.4479	22.3751	28.5834	25.5905	34.7839	26.2332	29.5079	43.021	23.8726	33.6619	41.9769	25.1904	29.7598	19.1513
ENSDARG00000022430	15.7318	15.762	11.3108	12.4985	11.4122	10.6058	10.6357	9.87387	8.08414	8.44874	8.49485	7.41524	8.11719	7.69246	6.07992
ENSDARG00000022437	23.3461	21.9474	27.7756	23.9961	39.7006	21.6447	20.7723	15.4975	12.8421	17.5862	11.9538	6.4922	11.8155	9.84026	7.6581
ENSDARG00000022438	288.779	304.588	295.436	332.947	256.576	331.914	268.157	302.292	298.435	238.598	239.955	208.025	178.753	165.942	208.414
ENSDARG00000022456	261.161	271.892	441.839	398.55	305.892	496.628	322.708	419.049	414.895	276.035	297.401	284.502	182.042	195.922	211.524
ENSDARG00000022466	1.86462	1.92096	2.41937	2.33877	1.88326	2.21089	2.56523	2.12221	5.42953	2.11763	2.97175	10.1162	2.73703	2.71598	4.14658
ENSDARG00000022503	5.18064	4.82219	5.87743	7.76917	6.37191	7.06065	7.46983	8.53214	7.99728	7.2832	9.71121	7.80667	10.44	9.33461	10.3255
ENSDARG00000022509	83.4542	78.2182	99.9876	89.6436	99.9243	85.0974	121.641	109.021	146.291	185.331	187.115	111.493	258.739	287.146	122.925
ENSDARG00000022531	13.1749	11.58	6.43256	10.3086	5.88724	5.60434	5.91238	8.3903	3.41129	4.59503	6.96033	2.88722	3.78464	4.49805	1.98167
ENSDARG00000022550	5.885	6.08833	4.54924	4.20524	4.22217	3.37291	3.06726	3.03563	2.23999	3.67599	3.48237	3.48607	2.25794	2.31576	2.05342
ENSDARG00000022564	32.511	31.0353	26.8636	25.4795	24.5081	18.2435	21.6383	12.068	12.234	16.4471	16.1485	13.9374	13.0574	15.2517	11.6681
ENSDARG00000022569	18.9275	20.2464	12.2661	14.3526	11.2121	9.53046	8.01733	10.5687	8.89618	7.64831	9.48908	4.81243	7.31303	9.03726	4.99873
ENSDARG00000022615	2.177	1.95943	4.1295	2.82836	2.43704	4.07067	5.60412	2.46734	7.98142	2.20569	3.01332	23.8685	2.61818	2.16462	5.25684
ENSDARG00000022623	19.9029	17.4808	19.3701	20.4117	25.8859	17.531	23.2399	19.871	24.1647	24.5476	32.0272	36.0806	37.4863	36.9841	25.3019
ENSDARG00000022648	12.1983	12.5746	13.9573	11.7	10.6877	16.1333	12.9729	13.9824	20.6144	17.1006	21.9835	34.7311	20.3363	24.256	36.4158
ENSDARG00000022650	48.0278	50.3886	100.916	131.862	152.957	110.102	160.412	132.838	126.678	142.045	157.369	76.2824	123.148	134.694	156.149
ENSDARG00000022652	18.3451	17.7447	14.9894	12.5019	11.4689	16.1029	12.1583	10.9077	18.3565	14.3317	17.5395	18.5378	17.6333	18.375	20.9398
ENSDARG00000022684	969.553	1045.78	696.225	942.69	1059.49	739.105	776.438	653.157	559.415	665.813	581.835	485.845	518.264	575.356	349.151
ENSDARG00000022689	14.9796	14.2904	28.9152	22.4051	21.803	26.3322	16.5502	19.0834	14.7612	10.4555	12.7882	9.95166	7.07333	6.94133	11.3003
ENSDARG00000022690	23.6812	27.0952	25.8856	24.7629	20.8368	22.9579	21.5153	27.6143	25.4051	28.0697	31.7384	28.4413	32.0789	33.3564	29.1646
ENSDARG00000022712	7.60769	6.0858	6.59044	9.37676	6.13534	6.24974	7.797	11.996	10.7289	5.9165	11.0497	43.6961	6.76431	8.3106	8.9459
ENSDARG00000022767	302.525	309.203	185.191	286.127	184.588	175.43	266.493	316.028	195.133	170.525	249.268	100.972	141.486	136.075	105.484
ENSDARG00000022817	30.2064	32.7271	37.7775	25.8554	34.6296	36.0929	16.1041	16.5714	16.5533	6.33579	5.51955	4.53323	2.93618	2.25853	10.0417
ENSDARG00000022832	17.8091	12.7799	26.6818	12.4177	20.8954	28.7976	23.4034	14.3726	46.2115	31.7513	38.2798	61.0265	37.0458	58.6785	84.913
ENSDARG00000022853	5.94965	3.81664	2.29777	4.27428	2.35467	1.38839	1.63931	1.53253	1.05547	1.48419	0.963192	1.37779	0.608452	1.43528	0.456088
ENSDARG00000022895	1.53512	1.34035	2.24495	3.28935	2.62761	2.50149	3.8814	3.8319	3.50291	3.96465	4.6342	3.86292	4.40317	5.25848	2.03516
ENSDARG00000022918	13.0671	12.832	14.5562	14.8239	18.8956	9.23615	13.3353	10.6572	14.2582	22.2266	20.8455	28.7219	32.025	28.0433	25.62
ENSDARG00000022939	15.3302	22.0976	17.8442	14.8912	12.0848	17.8045	12.6201	14.7422	22.8961	16.6417	22.1235	26.1137	25.5859	22.3822	26.1897
ENSDARG00000022952	15.0192	13.4605	14.3749	14.1386	9.23253	10.7908	9.44975	12.0028	9.0528	6.64986	10.6459	7.7057	6.60407	7.61985	6.74802
ENSDARG00000022970	9.33492	9.29343	10.3739	12.6947	10.7767	9.95821	8.87447	9.28222	9.14047	6.4145	8.26141	9.34314	6.9826	8.05659	6.70615
ENSDARG00000022978	45.0149	44.8329	18.487	29.7292	19.9694	14.5781	16.3891	21.115	14.2875	12.4758	13.7165	9.2024	11.3173	10.9687	7.31682
ENSDARG00000023002	5.68555	5.43609	5.98157	3.95207	2.59519	4.67408	1.77391	2.14973	2.4182	1.10502	1.57065	1.7921	0.512096	0.525211	1.24755
ENSDARG00000023003	25.155	26.277	27.5285	20.3623	14.7326	17.8287	14.4712	15.2112	16.9345	11.8818	15.5062	17.435	11.0816	14.2879	20.1732
ENSDARG00000023104	13.0857	10.0646	13.3228	8.79452	4.67381	12.1607	6.40894	9.64072	11.2386	5.49274	7.31685	8.75851	4.83541	5.39682	4.86384
ENSDARG00000023151	44.6145	50.0129	129.016	185.664	116.676	267.607	474.57	822.393	1152.19	919.11	913.077	681.526	899.384	964.971	1434.59
ENSDARG00000023157	15.5453	17.2895	7.72154	4.26744	3.97414	3.90741	2.07509	2.70816	3.11742	1.86761	1.96954	2.98804	2.40538	2.72219	2.33152
ENSDARG00000023160	36.8567	35.4098	24.113	24.1471	20.5354	18.588	14.0249	13.676	12.0048	12.4025	10.2287	12.2983	7.88092	8.95185	9.13112
ENSDARG00000023185	1.80627	2.11398	1.5574	2.11579	1.97037	1.95796	2.45914	3.40588	3.16662	3.03383	4.95391	7.40836	3.28587	3.26304	7.33051
ENSDARG00000023214	22.3235	18.4407	24.0995	26.971	25.2008	24.0648	24.8356	26.8658	33.427	23.2805	33.6009	64.6912	28.2558	30.7442	22.0627
ENSDARG00000023217	5.3337	7.11454	5.08291	9.33941	3.74565	4.26013	8.08831	10.0911	11.2879	5.36523	13.3611	44.1107	7.99243	11.7303	13.6864
ENSDARG00000023220	78.787	82.0104	75.6983	86.5995	90.8052	82.037	84.2199	72.1573	94.5064	123.088	117.521	144.266	141.132	127.787	108.061
ENSDARG00000023272	15.3196	15.3808	7.72817	9.46164	5.33645	7.50166	6.73924	7.24561	7.52841	5.05451	7.15157	2.26432	5.52222	5.24923	3.36536
ENSDARG00000023279	85.4933	82.1464	74.8277	67.9891	58.1312	65.9822	49.114	51.9778	73.1733	69.3022	74.5743	115.27	103.59	92.5052	83.9918
ENSDARG00000023298	2071.86	2288.74	1832.76	1898.47	2049.42	1796.28	1988.59	1765.35	1916.52	2239.19	1907.81	2194.24	2827.85	2618.75	2812.17
ENSDARG00000023323	275.866	280.56	233.131	277.51	279.165	210.52	230.944	199.468	168.414	173.378	192.157	157.602	157.87	167.519	80.7722
ENSDARG00000023330	206.743	187.979	188.913	123.331	122.913	144.544	93.9335	97.7528	117.625	70.0929	79.1104	122.608	64.3847	58.2206	80.6833
ENSDARG00000023394	35.8033	34.9788	37.0924	40.4325	37.2569	34.949	37.4383	36.369	48.5108	41.938	54.0248	61.1182	45.1317	45.886	44.9283
ENSDARG00000023472	137.831	134.819	132.808	103.94	54.4145	142.922	65.3667	84.8588	94.1051	44.5042	65.2789	87.8431	35.2688	35.3635	51.4803
ENSDARG00000023526	0.338095	0.640643	0.971706	1.36839	1.42727	2.03604	0.95817	2.11591	6.02444	2.07607	2.79145	9.05363	3.26396	5.56033	2.69543
ENSDARG00000023532	13.1416	11.4831	18.8457	19.4456	11.8264	13.4333	20.841	27.8756	32.4048	23.0799	41.8004	76.5815	51.6744	47.5129	93.7044
ENSDARG00000023542	15.1055	11.6095	11.6411	7.87752	5.68347	10.272	6.81919	9.42698	10.0759	5.21235	8.61311	4.27756	6.08072	3.94825	2.95124
ENSDARG00000023584	4.40936	6.26635	5.75028	3.42649	2.79212	3.22626	2.55132	2.92779	2.55525	1.06611	1.49905	2.56202	0.757565	0.832463	1.57176
ENSDARG00000023645	5.40044	5.52048	8.66941	8.61073	8.91884	7.57418	6.69594	5.12498	5.42886	5.62871	5.05587	3.69795	4.65664	4.88321	3.98734
ENSDARG00000023656	10.0212	12.4752	18.6876	2.37698	4.95427	11.0312	0	0	0.77174	0.321987	0	0.2355	0	0.11733	18.7585
ENSDARG00000023659	14.5754	14.96	10.5532	8.89418	6.76155	10.7355	8.12021	13.0922	9.10509	10.6712	15.2468	12.2738	14.4013	14.0175	9.28235
ENSDARG00000023694	45.1829	41.8272	56.1357	38.2657	19.6903	50.6951	21.2958	29.4732	44.5544	18.3507	28.9655	26.9958	17.7499	18.986	21.8975
ENSDARG00000023712	10.0602	9.399	25.6128	21.4988	15.926	22.4361	16.2882	20.2701	15.4408	8.88013	12.6492	7.28557	8.94394	7.20333	9.33147
ENSDARG00000023713	170.514	164.323	120.897	166.552	153.314	121.294	134.247	120.613	109.453	102.114	112.118	85.4133	84.2513	79.4754	84.8806
ENSDARG00000023724	13.1073	11.3337	12.2883	15.6787	13.462	9.18243	17.0862	14.6778	14.0258	10.9657	17.6797	29.2083	14.3292	15.7335	11.8993
ENSDARG00000023759	3.54441	2.7984	8.47361	11.5286	10.4448	5.66606	10.6537	10.1319	8.79016	12.7124	15.4928	24.0404	21.8803	27.4695	21.5389
ENSDARG00000023766	19.0848	18.9174	26.7048	18.0873	13.5258	26.0397	20.8803	22.1995	37.08	24.7639	33.287	99.0542	31.6838	35.5343	60.3141
ENSDARG00000023768	0.826387	1.04393	3.32512	2.72927	1.74429	3.30444	4.00743	5.14657	5.68159	5.63262	4.7092	5.01041	5.40876	3.49478	6.43626
ENSDARG00000023820	23.773	25.4798	82.9684	68.1746	45.5766	87.9888	90.9566	126.998	139.302	77.9187	96.2797	60.5441	82.3284	83.5798	132.099
ENSDARG00000023852	108.112	115.982	95.1138	89.2507	97.4256	79.5188	67.1777	66.1358	64.0276	59.2915	72.1469	66.1602	56.5811	63.7084	59.342
ENSDARG00000023858	20.9783	17.7084	17.9752	14.6643	12.0011	13.8849	12.7179	13.2875	13.9741	13.9051	19.8693	25.8875	18.9275	20.6625	28.6161
ENSDARG00000023861	6.27236	3.86479	3.40373	3.06769	3.72978	3.32822	4.18504	3.37443	4.10848	5.77732	5.36832	3.76749	5.81346	7.46396	5.44712
ENSDARG00000023950	7.82463	9.00186	8.19223	10.3151	11.9655	5.92373	13.1995	11.6024	13.0436	17.3313	17.5533	24.097	29.0815	30.7642	21.2507
ENSDARG00000023958	5.29663	4.61673	5.90646	5.76237	4.66359	3.26622	5.80417	4.13946	3.80859	5.91935	7.54576	8.27817	6.65602	8.88864	6.69134
ENSDARG00000023963	72.2541	71.0939	58.4821	54.9623	52.7025	54.949	42.7953	48.617	52.0144	35.117	38.7673	69.3696	31.0171	36.7718	37.2722
ENSDARG00000024026	15.2712	13.8833	11.4244	13.3615	12.5447	9.69686	9.44078	9.0499	9.24284	8.11895	7.63494	8.8505	8.26803	7.57526	4.49327
ENSDARG00000024032	8.58131	8.28265	15.8615	29.8519	22.1722	24.3401	37.2395	35.5139	32.1717	36.1116	44.0213	27.0441	38.9647	42.7167	17.6626
ENSDARG00000024090	7.97159	6.78925	9.50557	10.7913	9.8578	11.2762	10.8953	9.59202	12.4767	11.7167	10.8734	11.6545	10.8651	9.90519	10.9605
ENSDARG00000024109	53.8219	55.5204	36.6443	37.5803	36.5929	32.3161	30.8505	27.8771	25.1383	22.2716	23.9292	15.4653	18.7119	19.4776	16.8001
ENSDARG00000024116	10.7053	11.3622	16.8833	22.3771	17.3455	14.4441	21.9542	17.0027	18.0135	15.6018	23.7586	30.2623	18.4258	18.4883	21.9392
ENSDARG00000024141	152.423	153.731	107.337	121.868	143.266	111.904	117.946	97.1062	64.8092	70.1406	71.6091	26.5093	52.7029	55.6424	48.2646
ENSDARG00000024160	94.7814	103.724	77.0107	94.5386	93.0695	74.0768	57.1404	64.0258	51.2559	44.3446	55.0012	44.7467	41.9939	47.2435	20.7139
ENSDARG00000024204	41.1052	36.1544	47.6498	26.3707	14.7058	34.0773	13.1088	16.0339	17.0982	6.09342	5.36804	9.82376	1.90094	1.82777	6.08561
ENSDARG00000024219	10.9507	6.28604	5.33189	9.13543	6.17672	5.23689	8.36716	12.1826	8.10578	9.40409	13.9844	11.3912	11.3517	11.383	7.61436
ENSDARG00000024278	74.4687	107.369	92.5469	103.175	115.28	81.9361	67.3339	72.7151	32.7917	56.8328	36.1673	11.7686	18.47	17.9846	28.6375
ENSDARG00000024311	12.973	13.1566	12.9973	11.8916	12.5619	9.9691	8.19894	9.03651	9.68099	7.48921	8.96282	8.12404	6.63725	4.59948	7.05941
ENSDARG00000024317	40.5221	36.8516	46.6086	32.2554	22.7955	42.3242	21.7318	28.8486	32.571	19.8786	21.5952	24.5194	19.3927	16.9428	21.4235
ENSDARG00000024381	10.1122	9.66875	9.20031	9.70211	7.71647	8.18177	9.3769	10.9942	13.4707	12.4283	14.8541	16.6127	14.7393	14.5546	18.804
ENSDARG00000024416	4.5957	3.93659	5.04812	3.48568	4.95459	4.61767	4.87669	5.30448	7.56455	5.94357	7.85786	13.0731	6.39698	6.46571	11.9009
ENSDARG00000024431	15.6331	14.518	12.4115	12.4792	8.54111	11.8566	9.65054	8.6473	6.59004	4.56215	9.17122	18.6127	5.7745	5.92238	5.26823
ENSDARG00000024471	6.5821	8.86694	5.49786	3.89613	4.27959	3.19581	2.52605	1.88383	1.75149	2.55766	0.998981	2.28637	1.0097	0.931998	1.4191
ENSDARG00000024488	48.6577	46.1209	48.3946	24.8886	12.9103	31.1177	11.1228	15.3786	15.0431	6.16187	7.60284	9.4642	2.32064	2.73933	7.07707
ENSDARG00000024492	316.397	286.052	432.222	237.665	139.423	491.021	119.642	172.846	139.958	64.5062	84.2574	24.5368	31.2101	32.8136	32.2118
ENSDARG00000024503	1.87961	1.0176	17.827	10.6939	5.58673	13.7771	38.4296	41.6836	19.943	59.3576	45.6437	12.2101	46.265	45.1517	54.4649
ENSDARG00000024537	12.9181	8.95316	6.447	8.40669	5.6702	5.28845	3.75721	5.15788	1.5353	1.43603	2.5034	1.479	1.65559	1.92226	1.1415
ENSDARG00000024540	71.0059	81.0408	70.4061	66.8876	73.1204	70.5845	88.2929	84.2378	137.096	108.978	142.273	622.072	210.511	212.742	294.083
ENSDARG00000024546	2.90797	2.16795	0.904275	2.36164	2.41495	0.861249	2.88219	4.19138	1.84925	2.3711	5.37144	12.3803	4.02499	2.92805	1.53485
ENSDARG00000024548	448.066	426.844	466.544	369.636	261.868	497.721	462.151	516.162	510.784	622.863	499.298	392.334	569.681	627.08	588.361
ENSDARG00000024560	3.51867	3.29538	3.45232	3.7715	2.74397	3.27344	5.88386	5.92659	3.17605	5.66236	6.7178	3.75997	4.80452	5.04973	4.91101
ENSDARG00000024598	26.4009	25.8685	24.9432	20.067	15.1593	22.9413	14.2955	15.4139	17.8371	11.8093	15.3656	12.9194	12.5165	12.0006	11.6281
ENSDARG00000024619	11.2259	8.71586	5.90736	7.18635	4.24824	4.74193	4.28449	6.0097	6.0562	3.61453	5.24902	3.3479	3.82109	3.69223	1.24275
ENSDARG00000024651	45.0773	53.6766	38.3349	30.4111	32.7829	29.3572	25.1747	21.395	25.5375	19.624	22.3586	26.8598	18.2939	19.1763	27.5392
ENSDARG00000024654	10.5833	10.7983	11.5039	11.159	10.392	8.36708	5.04163	4.84638	3.5089	2.62447	3.64634	3.79335	3.28582	2.0493	1.99703
ENSDARG00000024669	30.5894	30.1488	32.1247	31.8259	23.4747	33.9963	29.4449	34.4549	52.7394	41.8621	52.807	115	58.5684	61.3091	85.9506
ENSDARG00000024681	18.4687	19.4833	19.1992	12.8505	13.8631	12.3998	9.03279	10.4367	9.29455	7.72131	8.01547	8.07392	6.94409	8.4408	8.19338
ENSDARG00000024693	5.81258	4.13026	6.57788	6.84596	8.21578	8.55844	7.48149	7.31977	7.90547	8.43227	8.53958	11.527	9.05917	9.87643	8.42146
ENSDARG00000024694	19.7893	19.1188	23.7599	27.2985	22.0327	19.1523	21.8655	21.6453	16.6367	13.9132	17.8952	11.2016	13.3929	12.2424	12.926
ENSDARG00000024708	3.50222	1.86138	1.98857	5.55927	5.71809	2.83952	4.59957	5.78918	3.63683	6.21558	6.72074	2.76215	5.53489	6.79476	2.98594
ENSDARG00000024728	4.15184	3.07573	2.41827	3.04618	3.55601	1.97894	2.60781	2.28553	1.69246	1.8714	1.82337	0.914966	2.1031	2.15696	1.6049
ENSDARG00000024759	1.01981	0.710443	0.594822	1.31111	0.976795	0.997074	0.736712	0.98894	1.47569	0.994578	0.932318	1.51548	1.29569	1.9933	1.65551
ENSDARG00000024775	5.806	7.0899	11.792	10.3605	8.0922	13.2087	11.2134	11.9741	21.5253	9.7052	14.4959	39.4175	11.738	12.4283	27.6145
ENSDARG00000024827	0.955382	0.711197	0.70607	2.18749	0.987709	0.591778	1.61166	2.06248	1.6787	1.82281	2.32001	4.96501	2.34489	2.47366	0.941626
ENSDARG00000024829	166.994	152.433	165.909	126.781	79.8104	168.548	75.8308	117.627	96.9665	47.2926	57.4319	26.1614	22.4353	21.9031	39.1427
ENSDARG00000024831	19.3612	25.9865	23.7265	34.7404	38.9206	25.6509	43.6083	46.7928	39.5199	49.619	53.1976	50.8136	66.6162	66.8782	31.4978
ENSDARG00000024847	4.18788	3.08336	8.72265	3.3573	1.57469	8.09464	1.62061	3.53512	3.65198	0.883009	1.54383	0.484371	0.321985	0.330231	0.812255
ENSDARG00000024877	23.188	22.2285	35.4997	14.1884	13.2958	29.6213	8.27912	8.27734	23.3209	6.18034	4.21207	15.3597	5.24314	5.65318	13.9404
ENSDARG00000024904	3.58846	2.94374	2.37712	1.84913	0.95009	1.45472	1.07486	1.36269	0.807382	0.463539	0.61636	1.0392	0.322226	0.220319	0.402561
ENSDARG00000024940	14.1043	14.6859	19.3251	21.0255	18.7593	22.5546	24.2074	23.8525	30.1903	25.7893	28.2141	32.0327	26.1174	26.6457	31.28
ENSDARG00000024964	3.90857	2.8119	2.61493	4.44256	2.96355	2.57841	3.72297	4.67883	3.05355	3.137	5.57669	5.29348	3.59845	4.53976	2.77493
ENSDARG00000025011	15.5263	12.6705	12.5353	17.9749	12.8981	12.9569	13.4416	14.841	9.6119	10.2537	13.0333	8.79082	8.94609	9.47213	6.32067
ENSDARG00000025043	10.8386	11.069	6.97856	5.19575	6.30297	4.78087	3.52379	2.64278	2.86332	1.62064	1.2989	2.84478	0.690965	1.06299	1.6833
ENSDARG00000025073	1883.13	2125.25	1628.99	1707.92	1866.25	1567.24	1891.08	1815.98	1689.91	2253.7	1955.42	1750.04	2561.04	2365.36	2597.98
ENSDARG00000025089	3.46437	3.0072	2.2528	3.53437	2.60866	2.30772	2.08429	1.96752	1.06206	1.31916	0.939969	1.70149	0.741039	0.662579	0.818967
ENSDARG00000025131	6.30495	6.64296	4.28808	5.33248	5.2364	4.18313	3.74826	3.98235	3.98544	2.62832	3.90686	2.36173	3.04162	3.2016	3.39994
ENSDARG00000025187	7.23877	6.42417	4.6613	4.71734	4.47601	3.97299	2.8565	3.69247	2.94759	2.36315	4.00519	2.31481	4.5879	5.07444	3.03444
ENSDARG00000025212	8.7827	8.22462	7.16328	5.35261	4.63196	5.35436	4.16442	4.48768	5.13333	3.81051	3.29383	3.16963	4.06157	2.81689	4.11756
ENSDARG00000025218	4.62578	4.44582	6.55791	5.74629	3.58098	7.02314	3.57153	5.33641	3.76639	1.84357	2.65705	2.53944	1.26636	0.918107	1.90258
ENSDARG00000025302	36.0951	33.4979	31.1617	28.0672	24.9691	24.2829	21.1043	24.6031	18.1671	19.8117	22.4622	14.6457	21.8874	20.1706	13.8419
ENSDARG00000025311	0.141865	0.17921	1.9571	2.34266	0.898325	2.25542	13.223	22.3476	9.75353	20.3407	22.5532	17.8716	20.6131	14.6178	9.70057
ENSDARG00000025320	4.75949	4.12899	2.62045	3.45348	1.55619	2.61066	1.89598	2.46834	1.24785	0.950713	0.891199	0.463565	0.675568	0.63513	0.738496
ENSDARG00000025325	7.20439	4.76	5.31269	7.68871	5.18798	3.90469	5.91031	6.55475	7.66832	5.80631	10.1286	8.62113	10.656	11.6925	3.92404
ENSDARG00000025332	11.4106	9.80774	12.2389	12.0362	8.1584	8.64262	12.224	14.4008	13.2445	10.3295	17.6348	32.5707	12.3189	13.4635	33.2933
ENSDARG00000025338	22.2988	24.1068	49.7236	43.9318	41.7977	52.9901	53.0921	49.4236	80.0253	50.478	68.3064	139.013	66.1567	70.5256	87.0015
ENSDARG00000025340	42.0289	38.7762	40.2734	44.2128	42.0042	40.0542	38.1433	36.4753	59.2131	63.5617	54.2841	76.7806	66.7585	66.6201	86.6944
ENSDARG00000025346	11.5567	11.2598	9.18704	9.95195	10.6025	9.12144	11.6142	9.45825	8.99546	10.1161	13.6935	14.08	13.7599	14.7725	11.6865
ENSDARG00000025404	33.9016	34.6093	42.5241	39.1426	35.1845	42.7308	34.0121	36.5847	44.0932	34.6147	40.7584	45.7654	47.1297	37.6638	47.6249
ENSDARG00000025421	7.53343	6.5821	6.56979	6.26278	3.91422	5.64336	5.09728	6.12589	6.8014	5.46217	6.98265	11.2534	6.93907	6.38774	9.19766
ENSDARG00000025428	15.32	18.6876	12.1634	46.8762	41.6334	34.4584	91.7792	70.9142	89.5047	85.3706	95.9201	238.793	98.3276	117.75	148.444
ENSDARG00000025436	13.8159	9.63938	21.0085	18.8176	19.2224	20.1309	26.9189	27.5073	32.0042	34.3381	37.3061	33.1196	37.2271	38.2182	42.9971
ENSDARG00000025465	4.60183	3.14608	2.61513	4.29228	3.2404	2.6075	2.37122	3.30463	1.78115	1.30049	1.93021	3.35552	1.05246	1.34269	1.53934
ENSDARG00000025495	40.0639	41.3585	25.578	32.5076	36.7673	20.9417	24.6333	18.0321	15.4819	19.9338	20.1501	9.17442	16.7386	22.0571	10.0513
ENSDARG00000025522	39.612	36.3696	45.1146	54.1487	32.3476	58.7866	59.3285	72.7224	205.823	58.5428	82.3053	359.488	68.7283	83.578	111.668
ENSDARG00000025555	0.893288	1.07715	0.910248	2.05095	2.35076	1.34975	1.84117	1.78499	2.5355	1.64557	3.23411	8.86259	3.58771	2.69836	2.6146
ENSDARG00000025559	6.5214	6.45523	7.72097	9.45475	9.86152	6.61184	7.9996	6.50751	7.36728	6.09635	7.94178	3.34413	3.53568	5.68436	2.95473
ENSDARG00000025576	10.3391	12.2248	14.3346	15.2654	12.0464	14.8833	12.58	16.716	17.9469	15.44	19.6035	23.0684	16.728	16.5179	12.6304
ENSDARG00000025581	1131.78	1225.28	1112.28	1071.71	1056.26	1050.41	1146.27	1099.95	1128.51	1322.29	1253	1191.69	1586.15	1432.57	1621.94
ENSDARG00000025595	14.2239	12.1516	39.9895	25.7439	29.5283	32.6378	41.6318	35.4068	46.2393	44.119	42.1575	23.7099	40.4016	41.9871	52.9532
ENSDARG00000025605	24.5093	22.033	17.7498	20.3504	16.6102	19.2315	20.4025	19.8541	22.041	18.1046	24.6712	22.6416	22.4343	21.5835	24.7411
ENSDARG00000025670	7.39811	6.21528	10.5281	15.2098	14.2511	13.1493	16.5334	13.31	19.7528	16.1204	19.1862	28.2823	18.7103	17.9359	25.3939
ENSDARG00000025672	1.40042	1.19412	1.20747	0.816195	0.82344	1.77103	1.05836	0.961936	1.72248	1.35439	3.06065	5.66054	3.84966	3.66623	6.31238
ENSDARG00000025693	16.0326	16.5829	14.887	20.3193	20.2315	14.8424	19.5369	15.3786	14.6079	19.8789	20.6183	22.5999	23.5171	24.7403	17.279
ENSDARG00000025728	50.0002	37.8084	65.1543	84.4508	58.4155	51.693	70.5587	81.6375	68.3251	59.5576	94.6472	61.6958	70.1649	86.1436	64.0355
ENSDARG00000025754	25.5913	23.8502	24.452	24.0469	22.4414	25.9665	19.1431	20.2331	19.2219	16.5001	17.4006	14.4606	16.8181	14.9349	13.7885
ENSDARG00000025766	5.68259	5.53341	5.30794	7.97316	7.49657	4.76242	6.74753	7.08379	7.99002	5.48852	8.70125	8.05514	8.21344	8.78139	4.97327
ENSDARG00000025789	59.4536	47.7059	41.0535	40.9726	24.4673	33.2399	28.5347	42.4282	29.839	22.7896	36.4498	36.6791	22.1309	22.6374	27.9789
ENSDARG00000025797	0.675779	0.426836	0.258964	1.89635	1.96979	0.271306	2.19891	2.75073	0.639374	1.59069	3.13619	3.33851	2.13779	1.5877	0.552573
ENSDARG00000025808	7.17736	6.90548	5.85265	6.59354	4.63044	4.30216	3.52154	4.94279	2.57942	3.79229	3.24264	2.81114	3.27742	4.36975	1.74017
ENSDARG00000025820	7.27773	5.67077	8.09298	6.80507	5.72209	4.76773	4.56198	4.48508	4.37594	2.81916	2.84088	3.64272	1.33551	2.73943	3.25352
ENSDARG00000025847	40.6623	41.2765	21.219	28.4556	21.1038	17.5134	16.6396	17.8767	13.9172	11.0748	16.2903	6.81669	11.8965	13.5219	6.9524
ENSDARG00000025850	1833.74	1991.13	1387.34	1723.58	1977.27	1255.85	1940.51	1707.91	1301.61	2063.83	1992.24	1438.13	2798.34	2586.63	2214.35
ENSDARG00000025855	62.7759	54.5746	83.8961	79.7237	67.4614	78.2966	83.7378	79.6391	130.062	85.8217	108.008	137.149	108.767	112.196	78.7607
ENSDARG00000025889	55.8635	53.0332	50.2966	45.8108	39.0563	45.4819	33.0958	35.5825	44.0894	62.5211	64.1335	93.7246	110.792	96.104	89.2972
ENSDARG00000025891	35.2577	27.2911	24.3398	24.6229	17.6149	16.4032	14.3678	16.462	15.044	10.0821	16.4522	6.05445	14.2531	15.5462	6.1475
ENSDARG00000025904	126.85	126.876	125.35	109.75	78.9317	133.239	70.5896	82.6603	77.1942	58.3272	68.2441	33.8138	46.3331	50.4728	45.7435
ENSDARG00000025914	0.620067	1.29244	1.17619	1.08416	0.33655	0.448091	1.40583	1.0222	0.586664	0.913805	3.01149	0.62658	0.974012	2.37252	4.22093
ENSDARG00000025948	7.40179	9.73984	11.39	9.38676	6.92819	8.17193	8.54613	6.77895	9.43467	6.95963	8.93716	9.66107	12.0104	10.9723	13.9487
ENSDARG00000025953	16.5694	12.9461	13.869	13.4299	10.6089	12.7125	8.89359	9.75544	6.76953	7.72993	11.6006	4.8382	5.54563	6.71684	4.65181
ENSDARG00000025977	67.3899	60.4071	81.4529	54.1617	54.0022	72.3596	45.5224	44.2462	78.0254	74.3153	67.3716	118.471	128.877	99.3348	101.564
ENSDARG00000026048	10.8388	10.0283	12.4849	12.0227	8.29838	11.2187	11.0658	13.1064	13.8335	10.9843	15.4907	14.7319	11.7911	14.2531	15.8386
ENSDARG00000026052	3.50707	3.32271	2.36009	1.99414	1.85708	2.1635	1.2929	1.17511	1.45675	0.866659	1.32939	1.21012	1.17569	1.89483	1.18029
ENSDARG00000026068	39.2516	38.5333	29.595	34.8017	33.1653	28.1841	28.5595	25.929	23.6255	22.6922	23.6061	17.3002	24.7612	26.4044	16.9781
ENSDARG00000026072	84.2339	87.7376	70.296	79.6952	95.656	63.5708	65.5814	52.4922	51.4248	50.063	52.9203	40.8674	60.1896	57.9701	59.4772
ENSDARG00000026090	2.64916	2.88639	2.68389	4.05297	2.87574	5.07321	4.62981	5.21643	7.33138	5.49018	7.39808	23.156	8.77785	7.66892	14.2562
ENSDARG00000026109	27.6679	24.269	24.3145	24.956	33.8985	21.8069	33.1741	23.5297	25.0987	33.8156	34.9965	24.5021	36.7151	44.3905	24.123
ENSDARG00000026137	6.52828	5.74721	3.96009	6.50971	4.62512	2.31708	3.82033	3.99478	2.815	2.58081	3.56341	1.60543	1.84336	2.23959	2.15235
ENSDARG00000026165	179.99	154.193	300.537	132.238	65.4379	309.584	64.5187	103.62	85.072	28.4462	47.6208	10.2719	12.3014	13.0962	22.9064
ENSDARG00000026166	21.4438	15.4135	15.8223	13.8962	11.3268	10.7034	8.62556	9.26127	7.40069	7.39647	11.0646	6.10099	6.80342	6.40866	9.30213
ENSDARG00000026180	71.285	56.9832	60.1208	46.1168	24.4443	52.1074	27.0114	42.2367	48.1328	23.9376	34.6073	57.0435	21.5819	21.7925	36.3551
ENSDARG00000026183	77.3635	91.5004	59.692	70.7047	81.8467	51.0581	65.3045	56.1429	52.9011	73.7858	64.8768	68.7252	101.104	99.7007	64.246
ENSDARG00000026224	4.5686	3.83301	5.07816	3.0209	1.86722	3.14239	1.76794	2.11729	2.29144	1.03933	0.962387	2.03019	0.459335	0.526521	1.62029
ENSDARG00000026225	14.5721	14.1119	17.5146	10.3026	4.77641	13.9796	4.74838	8.38344	8.72604	3.31303	4.81523	6.24423	2.62585	2.71631	4.64503
ENSDARG00000026229	3.85132	4.30044	28.9374	32.8678	31.7286	36.8768	77.0529	82.1344	78.8633	83.9963	103.143	46.4233	135.714	153.316	46.4361
ENSDARG00000026322	27.7253	25.5521	22.8631	47.1117	49.2725	30.8997	48.1722	38.0538	39.0974	37.2271	36.6904	77.4844	35.8972	37.5772	24.9484
ENSDARG00000026325	13.7411	11.3552	9.74156	10.4557	7.38912	8.05435	4.75966	4.54452	4.91144	3.86729	3.93005	1.23426	2.99788	2.07539	1.54493
ENSDARG00000026348	12.9494	10.3222	12.7756	16.3885	10.7567	11.2924	9.4688	14.5396	8.59983	6.76648	11.9131	5.97652	7.88463	7.89849	4.58157
ENSDARG00000026359	26.4231	33.0807	12.5665	15.074	15.0813	9.69886	8.81567	6.53006	3.27376	4.53916	3.15731	0.847639	1.54411	1.26693	3.47234
ENSDARG00000026369	148.324	169.722	218.457	154.431	141.071	165.775	114.731	88.2744	111.79	64.8577	63.189	96.3528	51.1188	50.5415	78.0266
ENSDARG00000026383	1.62167	1.60044	1.86431	5.2508	2.68945	2.3438	4.4682	5.32201	8.37479	6.97051	7.54783	5.18924	9.35355	11.294	1.05667
ENSDARG00000026387	3.9869	2.90563	2.90872	4.24513	2.70493	2.71492	3.62147	4.14295	3.04672	3.74286	5.36213	8.36747	5.19382	4.70923	4.72547
ENSDARG00000026406	7.91251	8.27542	21.0871	18.5661	15.9886	21.0897	23.8804	19.8578	18.4726	27.1644	33.9371	11.9415	32.0816	24.2118	13.8956
ENSDARG00000026454	8.63811	8.22055	3.95672	5.61883	4.18612	3.62278	3.53367	3.03735	1.89725	1.4563	1.49832	0.896266	0.757193	1.08722	1.06422
ENSDARG00000026476	95.6868	93.7886	74.1063	93.1207	84.9829	59.98	69.2929	68.9789	57.7766	53.6544	61.2255	61.8883	54.2072	52.0869	43.9287
ENSDARG00000026482	15.3953	13.6002	12.0099	14.4262	12.0227	13.4155	10.2096	12.6704	9.17366	8.01587	11.6463	6.57172	7.05809	8.07226	8.39717
ENSDARG00000026489	68.3212	76.7578	46.7828	44.3572	33.5698	44.2065	33.2855	40.7846	37.1065	31.1946	31.8347	21.9472	26.1934	21.751	27.4894
ENSDARG00000026500	0.944191	1.54514	3.40441	2.2512	2.7953	2.17102	4.78412	6.36763	4.14179	4.26929	5.41942	3.29601	3.53934	4.14854	2.13191
ENSDARG00000026513	19.4483	21.4642	9.27629	12.0584	14.2242	9.94267	10.652	10.1376	8.8088	6.95571	6.63193	4.80861	7.61711	6.77056	5.32904
ENSDARG00000026531	45.3251	39.0891	34.6256	34.987	25.0914	30.0004	23.3645	31.276	25.3418	19.3046	27.6187	23.8818	18.4541	20.4393	19.7854
ENSDARG00000026548	1.80792	1.7814	1.74588	2.03714	2.42048	1.72457	2.66433	3.24535	5.4737	6.19466	7.51616	6.13843	10.0817	12.67	8.9142
ENSDARG00000026577	28.7735	33.326	23.008	21.6659	21.2131	15.7288	11.6493	9.93613	9.81831	6.88943	5.95634	7.42216	2.84472	3.12112	4.897
ENSDARG00000026582	5.37786	5.09515	6.43182	8.76264	6.43415	6.70702	12.2092	14.061	21.8298	22.1306	20.0524	44.8772	26.3989	29.6077	44.2044
ENSDARG00000026595	93.3656	83.8986	96.9298	98.4196	72.4186	85.5862	79.0723	90.0583	76.8075	69.5551	85.4506	77.0142	62.4418	63.7674	49.1902
ENSDARG00000026634	25.3113	20.9662	24.9717	21.5553	13.893	22.1381	15.202	19.7817	21.4005	12.474	17.6321	12.6546	12.7552	14.581	11.7263
ENSDARG00000026723	29.7669	28.299	24.2985	25.9834	12.8159	15.967	14.1567	19.7674	16.5012	9.46895	16.7919	18.7093	9.33962	9.21831	9.26861
ENSDARG00000026726	108.623	134.271	193.735	131.16	151.543	197.274	268.614	143.988	487.453	162.061	217.596	1028.62	169.785	213.822	456.221
ENSDARG00000026764	0.973855	1.92221	9.72625	2.60142	1.24802	9.26613	9.50644	13.3786	27.8722	25.7886	17.027	10.0049	9.72028	30.4796	40.1637
ENSDARG00000026771	6.69211	5.25341	12.0347	24.2066	20.7556	35.6026	23.9629	46.4636	33.9495	28.8825	26.8681	27.1785	14.5167	14.8243	11.2568
ENSDARG00000026784	20.0981	17.9134	17.3845	13.6143	7.03072	18.4543	7.70697	12.2615	15.4681	6.43247	10.144	11.6587	6.19276	7.21008	9.69554
ENSDARG00000026787	3.76424	3.09085	3.89472	3.46145	2.1793	3.04666	3.79305	4.41279	2.65922	4.20681	4.87516	3.65163	5.02599	5.60953	7.47944
ENSDARG00000026845	96.1531	90.8935	95.6812	91.684	75.6312	84.2836	68.8659	72.6752	79.1369	56.5855	73.4014	89.7676	60.0305	59.7164	60.0616
ENSDARG00000026862	39.1263	38.7849	44.8156	52.2905	49.895	47.0712	50.9371	52.0523	61.7951	55.6437	73.0075	62.1173	67.6774	69.1883	50.2102
ENSDARG00000026865	61.5807	67.0444	79.3064	86.5797	91.062	86.4302	134.035	99.4967	123.936	125.506	141.069	204.02	123.361	124.585	93.1904
ENSDARG00000026882	29.0773	29.5165	22.3848	21.6582	21.1644	19.2469	15.0039	12.7558	10.3455	10.803	15.012	9.50617	9.41569	8.91871	7.41751
ENSDARG00000026892	11.1747	13.3399	11.3051	9.62451	6.19999	8.5599	7.24876	7.3005	7.18943	5.21497	8.39409	5.72131	5.6317	5.0258	5.00269
ENSDARG00000026904	7.76025	10.8242	3.06672	6.5958	5.65498	1.9472	2.64728	1.48068	1.73358	2.87896	2.19854	0.217827	1.90468	0.759677	2.18124
ENSDARG00000026907	3.3004	2.11066	1.20941	4.24781	3.13484	1.07326	4.91054	6.19649	2.88841	5.09185	8.57555	7.25377	6.39939	8.55718	2.96011
ENSDARG00000026941	6.86646	8.41228	6.97517	7.47484	4.81922	6.78717	7.30672	8.38489	13.0678	13.0489	16.6742	26.9169	17.2017	15.139	23.9225
ENSDARG00000026967	83.4457	74.7202	70.4298	75.4531	79.1104	61.0658	64.6025	50.9762	42.4958	46.6837	49.317	44.9867	39.0813	42.1661	26.5728
ENSDARG00000026986	6.76889	6.04417	4.88077	5.49863	3.35962	4.09071	3.45185	4.36146	3.2588	2.56559	4.94573	5.8715	2.91105	2.9856	3.33374
ENSDARG00000027046	15.1537	14.3184	19.3699	20.711	19.1397	19.4813	20.2576	21.4726	36.3266	23.5137	32.0972	35.2486	25.8649	29.0772	36.8222
ENSDARG00000027063	52.4298	51.1809	47.7001	36.1769	30.0924	35.9548	30.0591	34.6392	33.5264	18.584	23.6724	37.0498	13.1346	14.9273	28.0066
ENSDARG00000027065	7.43575	6.32712	5.25561	9.80405	8.37113	5.66822	9.29243	8.8061	8.45766	7.73988	10.1547	12.7547	9.39405	12.1342	5.99313
ENSDARG00000027088	286.046	324.688	471.638	834.968	1020.6	703.669	805.447	732.391	675.287	509.582	528.648	307.731	220.609	231.335	530.019
ENSDARG00000027099	149.656	156.919	110.372	127.979	139.217	102.378	113.619	97.7549	101.577	181.628	168.211	207.142	303.467	264.632	175.484
ENSDARG00000027109	84.4366	71.5172	69.9782	70.5228	48.5004	68.8371	51.0192	60.4284	69.4327	44.1135	57.8151	74.3667	41.335	46.8768	42.7412
ENSDARG00000027112	16.346	16.2534	12.3635	9.55821	5.53402	12.5141	7.46092	9.33804	12.4336	4.85962	6.82263	11.775	4.86202	4.53025	8.75396
ENSDARG00000027131	10.7671	10.0086	6.04312	7.30146	5.51322	3.3766	3.55041	5.76782	2.40262	2.52611	4.73596	2.15552	1.49586	2.65923	0.747519
ENSDARG00000027143	12.173	14.5978	10.9361	10.336	12.0898	7.32041	11.1778	10.1351	10.3897	14.4269	18.9351	12.3869	23.6512	17.3141	12.3724
ENSDARG00000027153	4.29239	2.45407	4.02003	2.15663	2.67788	2.56709	2.93632	3.11785	4.97142	3.95362	4.16938	9.19845	5.81256	7.6008	4.62933
ENSDARG00000027154	17.4849	16.353	22.3233	22.1263	24.0302	20.9123	19.6393	19.187	26.226	21.0694	22.9671	27.6538	22.5205	23.2588	28.4795
ENSDARG00000027182	26.5797	28.6603	36.3398	31.4974	26.5039	40.7736	42.5764	47.2542	101.042	84.0899	110.139	246.882	145.157	128.203	256.699
ENSDARG00000027192	0.785172	0.511429	1.31167	1.0487	0.843447	1.34759	2.54971	1.88764	1.62504	1.4916	1.28701	0.892597	1.39717	1.18589	0.586848
ENSDARG00000027200	100.851	102.383	97.3197	118.98	150.153	88.5153	161.454	122.35	113.073	201.599	185.693	138.002	296.137	301.761	187.02
ENSDARG00000027249	153.349	162.356	153.979	151.572	95.9925	175.419	134.314	184.953	379.911	170.951	241.642	765.751	213.642	233.001	474.885
ENSDARG00000027310	30.2319	26.6622	27.573	18.6684	12.6721	22.9519	13.145	15.5727	17.0026	7.50028	13.6373	20.9023	8.48453	8.70181	16.3876
ENSDARG00000027322	34.1841	30.4656	26.3561	33.5851	30.1274	24.7208	27.1916	21.4611	18.8415	18.7251	22.7613	18.1975	18.9753	21.0113	15.1947
ENSDARG00000027345	13.7183	10.7239	21.4527	21.1284	23.3095	20.7318	23.4058	17.3889	28.2782	18.8333	22.8505	40.5332	20.8935	19.0652	25.2389
ENSDARG00000027381	3.89188	2.5495	2.43525	1.90103	1.58931	1.75177	1.72274	2.11827	1.03102	1.88454	1.0585	1.23601	1.39736	1.16443	0.716024
ENSDARG00000027397	31.4798	31.9611	17.7317	20.7541	13.8953	14.6178	14.471	14.126	9.44955	7.54964	10.6838	7.8994	7.19891	7.08624	8.27652
ENSDARG00000027428	5.56934	6.79448	5.19668	5.70631	5.86624	3.58362	7.63958	5.58981	6.27988	5.83249	7.33649	8.7116	9.1379	10.1401	9.5446
ENSDARG00000027465	11.417	10.952	11.382	11.9911	16.0082	10.9834	14.9647	13.8546	15.4603	13.6706	12.8226	18.459	17.4436	18.1777	15.1628
ENSDARG00000027491	18.3821	19.2952	17.8448	16.7639	14.2958	18.11	16.0534	14.8369	18.518	18.5148	20.4887	14.8335	20.0593	24.9672	20.3159
ENSDARG00000027529	19.9818	20.5483	8.76762	22.4489	18.9119	27.0297	19.7496	30.4138	37.3398	34.9755	42.4101	20.4073	24.9231	31.719	22.8292
ENSDARG00000027582	57.2008	43.9021	59.2753	60.802	55.5924	43.3673	53.3186	55.8661	41.2544	37.2232	48.4043	19.5743	26.1024	26.6944	25.7853
ENSDARG00000027584	7.00124	7.66773	8.69492	18.593	15.6882	9.28339	20.5699	18.5892	10.635	17.9853	19.5907	11.2937	18.1613	23.8651	11.7582
ENSDARG00000027590	105.841	108.014	90.6098	87.7806	79.609	84.8725	61.4633	58.3087	54.4922	42.5086	45.2982	51.3049	34.8128	32.5125	29.5548
ENSDARG00000027600	23.8394	25.0026	25.4467	26.7467	23.072	27.0074	27.4868	29.6991	41.1214	25.5536	35.8972	66.1156	29.7923	27.7775	41.226
ENSDARG00000027609	0.448339	0.658394	1.12104	1.1323	1.07476	0.761381	1.20707	2.03253	0.912001	0.929145	2.15568	1.4271	1.29848	1.55745	1.03106
ENSDARG00000027612	21.9504	22.5589	14.6757	17.8887	15.0606	15.7952	12.8282	12.0109	10.7359	9.1666	12.1062	10.8085	7.85297	9.3652	3.33682
ENSDARG00000027620	4.96378	2.89826	5.02635	8.29773	6.99646	7.00731	6.65207	8.45785	7.48144	6.11374	8.57784	5.71582	4.36325	3.71947	7.1147
ENSDARG00000027649	46.4303	43.5074	36.1212	34.0625	28.1542	28.9259	25.6761	27.7664	25.7156	19.9574	26.6068	26.1798	19.8153	20.4508	20.8289
ENSDARG00000027657	5.37914	6.15411	11.2012	10.6474	6.97767	12.9819	15.2446	21.1003	19.7813	18.5096	20.0127	6.66636	16.6402	22.2783	9.52303
ENSDARG00000027689	23.3785	23.3654	31.7613	14.7912	9.28768	22.1834	8.91267	11.7222	13.1927	5.49515	5.86243	14.2656	2.89455	3.35285	8.04071
ENSDARG00000027744	36.6776	38.2537	29.166	67.288	55.0657	50.226	86.2572	85.7426	144.785	102.555	135.022	643.228	200.241	222.826	261.41
ENSDARG00000027799	10.2221	8.47416	27.3592	23.9961	33.3277	23.3922	30.7804	21.8446	12.4923	17.2615	16.1349	3.22797	10.6629	7.29065	6.26885
ENSDARG00000027807	5.07911	4.65347	8.18112	11.0601	8.93674	7.1795	8.85806	8.79226	9.55819	7.1973	9.65026	18.5558	5.64403	6.91256	6.41792
ENSDARG00000027824	167.709	161.233	132.059	135.712	125.888	139.642	154.801	152.843	178.931	199.98	191.164	208.579	238.217	198.163	214.116
ENSDARG00000027825	58.1389	58.0464	46.3525	63.2026	57.7268	46.8259	52.3473	52.3054	49.5951	73.3487	65.762	55.0468	78.4884	75.0989	60.9633
ENSDARG00000027887	18.5155	23.0848	22.5166	26.5973	31.2071	20.9203	30.1395	25.961	21.8548	30.1087	28.9399	25.353	36.1188	34.0681	23.7454
ENSDARG00000027899	91.1661	89.4789	96.4509	86.1385	97.5687	83.6016	80.6179	74.1002	96.6492	116.229	120.272	148.49	228.823	188.358	152.204
ENSDARG00000027916	19.9827	20.6688	20.0432	18.6724	18.4404	20.417	18.4971	21.2081	23.5165	25.5702	23.8826	25.5231	24.2704	23.2715	37.4219
ENSDARG00000027938	11.7768	10.7876	8.95111	9.27099	8.22988	6.97783	7.59262	7.82102	5.65042	4.93529	7.21058	6.09128	6.95914	8.03656	5.33971
ENSDARG00000027984	21.9726	24.2375	32.5451	54.4258	53.5247	34.0253	63.6053	55.5557	36.2321	60.4983	53.6622	24.6616	58.6291	61.8689	45.2614
ENSDARG00000027986	12.7912	14.944	26.3203	27.8227	35.5648	23.8744	17.5693	14.6615	13.0673	15.1788	16.0834	9.19855	12.9431	11.6152	6.92998
ENSDARG00000027992	24.8012	28.5326	20.6467	24.6251	20.2802	17.5253	11.2529	14.658	9.94091	8.60861	10.9178	3.82716	6.59698	6.82743	4.32688
ENSDARG00000028000	49.2193	45.2727	68.0337	66.0336	37.561	78.2344	34.7159	50.1817	55.9911	26.784	37.9469	61.2225	21.1813	21.5015	23.222
ENSDARG00000028017	24.5945	23.744	19.5282	54.4336	40.7652	36.5026	51.4674	58.3795	57.2167	52.4038	75.0711	56.7054	55.9329	68.6503	32.1466
ENSDARG00000028027	48.9024	47.1026	59.3532	31.8526	30.3995	46.9231	126.292	147.553	453.981	542.162	633.479	1220.77	966.84	872.556	909.357
ENSDARG00000028048	35.8331	34.2111	38.3968	36.6179	30.2914	31.4829	24.0673	24.0285	22.9938	17.7426	17.6378	29.0235	18.2337	20.7863	25.2777
ENSDARG00000028058	5.72812	4.97673	4.74479	5.75849	3.52989	4.32019	4.56055	6.16247	6.31886	4.86132	6.876	12.0821	5.86922	6.0699	7.34016
ENSDARG00000028066	67.1235	61.0417	72.3763	91.7671	82.8867	72.2373	83.0223	81.8604	80.317	85.5449	97.7757	111.047	103.381	111.908	54.8144
ENSDARG00000028067	47.611	52.3751	36.2927	56.7875	58.3423	43.4639	58.1431	64.3362	69.1623	73.017	77.5016	109.928	96.4238	101.154	95.3382
ENSDARG00000028087	38.7113	40.514	69.3636	44.3764	31.9109	62.3225	23.5402	23.7142	30.562	14.6874	14.991	22.6418	9.46356	10.0157	22.8283
ENSDARG00000028088	9.45162	9.94973	10.9355	13.8892	12.35	11.9675	8.39452	8.80427	5.42662	4.61325	6.59131	7.91827	5.31375	6.42591	6.68807
ENSDARG00000028096	12.3835	14.0188	18.0692	21.652	22.5192	24.0015	40.9743	30.3602	48.1874	32.4051	39.4785	123.66	32.8567	27.112	41.9441
ENSDARG00000028119	204.384	204.278	153.118	149.999	170.077	132.39	128.629	109.624	112.176	117.506	109.346	107.318	100.976	103.99	74.0849
ENSDARG00000028148	17.5732	17.5605	11.2551	11.1154	6.91545	10.1803	6.33608	9.75356	8.52935	8.03776	10.975	5.51439	8.73255	8.23001	7.96112
ENSDARG00000028163	1.85254	2.24497	4.04897	6.77952	2.96192	4.04736	6.71532	9.70646	12.0654	8.92848	21.4679	40.7923	18.822	25.3772	19.023
ENSDARG00000028173	6.55585	6.03772	4.27891	4.55375	2.66705	4.02298	3.65015	5.51782	6.96503	4.36858	6.54585	15.6921	4.62045	4.94161	6.80558
ENSDARG00000028192	8.80803	10.4798	7.41784	5.96919	4.63244	6.51315	2.51557	4.69004	2.13184	4.52811	8.55562	5.79571	2.81543	3.91879	2.26115
ENSDARG00000028257	1.61749	2.57732	0.887491	1.78543	2.12828	1.75332	0.902911	0.740691	1.25211	0.338597	0.714152	0.668651	0.288725	0.296119	0.405796
ENSDARG00000028259	9.97801	8.40862	9.21451	9.15669	8.78864	8.36811	6.89586	6.54117	6.95616	7.54588	8.26376	7.80093	11.4459	10.9987	8.06761
ENSDARG00000028275	51.8864	51.8416	65.2587	100.579	100.935	82.3469	52.8475	57.1226	58.5765	33.9755	40.4386	44.3116	29.9029	25.5058	33.6504
ENSDARG00000028276	1.19456	1.35811	5.35585	14.3884	12.1028	10.5316	11.9618	11.1592	14.0146	9.02227	7.89021	7.00122	6.80207	7.69794	6.81297
ENSDARG00000028306	18.3198	15.7106	22.7654	15.0801	9.49914	17.9066	10.2054	12.0043	12.1509	7.34104	10.0899	7.44308	4.70966	6.65588	5.8375
ENSDARG00000028321	30.2729	26.6591	26.6038	24.3166	25.5418	20.1939	15.4906	16.973	14.321	13.2268	13.8544	11.3735	8.76381	7.81586	10.8892
ENSDARG00000028322	6.70501	6.16291	6.08319	7.99547	6.51804	5.894	6.59404	6.46159	6.67521	6.36017	9.38047	9.17719	8.44946	8.91775	6.92738
ENSDARG00000028327	107.645	103.705	86.4601	115.741	135.579	80.002	88.4634	65.2058	51.7009	54.6131	55.7767	45.08	43.2411	43.6636	32.4339
ENSDARG00000028335	1124.1	1210.27	714.685	555.163	383.515	561.681	273.867	336.832	316.751	189.008	208.682	263.953	116.365	114.39	178.149
ENSDARG00000028346	6.39624	7.68958	11.6787	17.5951	18.4279	13.9056	22.4431	17.3279	23.0879	25.5955	21.3537	23.6811	25.5932	23.1096	25.3154
ENSDARG00000028354	3.00012	2.49578	3.88015	5.50859	5.46096	2.74971	7.08536	6.80217	5.50394	6.84095	7.88952	4.6214	6.71696	8.43623	4.91378
ENSDARG00000028367	2.35737	1.30636	3.56658	5.78949	4.78805	2.66783	6.72287	5.98818	3.40869	5.61264	9.80732	3.50578	5.8951	7.70314	2.49586
ENSDARG00000028379	23.6894	24.1833	16.5816	21.1431	22.9321	13.9607	20.5621	18.0934	18.3607	23.5106	25.8975	23.9383	35.1864	33.623	21.631
ENSDARG00000028396	44.4189	35.1766	72.4474	231.157	173.051	310.111	246.398	288.146	442.046	245.323	329.829	428.318	251.483	289.922	88.5575
ENSDARG00000028401	38.6347	36.2807	35.418	31.5681	26.5202	30.6292	25.8164	24.7165	27.8451	18.0544	23.3995	29.3378	13.2197	16.4759	24.1462
ENSDARG00000028431	20.5011	19.5685	18.7991	18.8229	12.0326	16.2911	12.7103	16.6015	16.015	9.40626	15.4002	11.9191	8.22132	9.74291	8.59569
ENSDARG00000028442	6.07462	5.49368	3.8092	4.55963	3.91321	3.25911	4.52128	3.2875	3.04785	3.30624	2.95027	2.41817	2.34939	1.94618	1.10067
ENSDARG00000028475	12.1806	11.7665	8.47736	10.7492	9.14617	7.24894	8.15997	7.21834	6.47777	7.99277	7.65568	4.42463	5.66656	6.29264	4.54052
ENSDARG00000028478	7.1108	4.11705	16.6901	37.478	48.4818	32.6398	44.5339	33.0447	20.557	38.6911	26.7328	9.18147	21.5897	22.01	5.45099
ENSDARG00000028517	15.1581	19.171	26.9099	32.7125	19.0482	41.491	31.5097	36.3109	72.5534	32.1055	49.9357	73.8774	38.8889	49.208	63.3065
ENSDARG00000028523	48.1678	55.4823	22.4027	27.7625	35.6176	20.9428	20.769	19.5861	15.3171	21.7228	17.0842	13.7337	16.2863	19.7221	11.7668
ENSDARG00000028539	28.0001	29.4437	36.9095	24.0909	14.3044	30.2523	16.8953	22.9652	24.9927	12.5724	19.7398	21.3053	11.2171	13.4985	18.6382
ENSDARG00000028559	30.3918	30.4109	34.2618	32.7579	27.8601	37.4656	28.3265	35.2767	40.5947	38.0227	40.6503	48.8584	41.7245	38.8656	44.1036
ENSDARG00000028614	45.0588	48.6701	36.961	44.5351	43.0602	38.77	49.0254	47.9311	66.3526	73.7195	84.9806	109.578	107.58	117.397	127.654
ENSDARG00000028664	13.0018	7.48955	14.7529	8.43654	7.90375	17.1379	4.51996	5.04889	4.96977	1.7724	1.16189	2.943	1.83811	1.09969	2.24854
ENSDARG00000028676	26.4519	22.7992	23.942	20.5629	14.8299	16.996	12.6452	16.254	11.544	9.16037	14.9379	12.5955	10.0592	10.7333	10.4803
ENSDARG00000028804	36.0779	34.5753	27.6108	59.2834	37.1508	44.8553	38.6982	48.5632	74.8595	39.5509	41.4064	49.2745	51.5476	47.1098	69.5318
ENSDARG00000028815	14.6255	12.7741	9.95041	16.4266	16.6413	12.4683	17.4864	16.2203	23.6754	24.7323	29.0788	25.8636	38.1405	46.7106	32.3736
ENSDARG00000028816	43.1408	35.0451	27.933	37.4442	39.0255	26.3749	27.8926	18.7037	12.6486	15.0332	15.4553	13.1777	17.5535	14.7823	13.6559
ENSDARG00000028878	1.757	1.37333	2.04514	2.17604	2.42383	1.36493	3.19511	3.13786	2.61821	3.23666	3.45597	3.2846	3.19117	3.84786	3.59617
ENSDARG00000028889	304.328	309.883	301.19	334.08	395.263	311.496	307.23	231.186	254.453	239.799	222.441	163.809	235.084	222.101	169.272
ENSDARG00000028894	23.5232	25.5481	23.4623	19.6651	18.4618	16.5844	15.563	16.3643	15.0441	12.9094	16.6392	14.5769	14.6451	15.8454	13.3452
ENSDARG00000028896	12.0456	11.0341	15.4928	16.4844	14.6892	16.4957	17.2888	15.0547	19.6451	16.8569	18.3586	20.3093	15.8114	15.5462	18.8555
ENSDARG00000028900	3.39956	2.78683	2.09963	2.50594	1.78845	1.42871	1.38936	1.58987	1.91617	1.04375	1.61594	1.97345	1.39656	1.16529	0.998053
ENSDARG00000028957	35.889	33.0687	44.1857	44.2748	35.4371	41.069	42.9806	48.6643	60.7628	48.6391	76.741	151.703	72.0008	82.5274	91.412
ENSDARG00000028971	13.8766	13.0207	14.1999	8.59121	5.36257	11.984	5.70815	7.50667	11.2355	4.86326	5.64709	11.191	4.19186	3.97293	5.26032
ENSDARG00000029018	27.8792	31.5772	28.3304	40.9268	38.6828	29.8038	33.7626	38.5398	32.8725	35.1877	44.0817	26.2657	39.6154	39.8912	28.1526
ENSDARG00000029019	3.22453	3.83999	1.8535	2.02288	1.29641	1.24601	1.96729	1.90727	1.39829	0.783758	1.21805	1.06351	0.593571	0.766602	0.803352
ENSDARG00000029039	3.87172	2.2367	1.70985	5.22852	3.58781	5.39107	4.19277	3.19998	1.69756	1.82656	2.56833	0.667969	1.11252	1.14101	0.260603
ENSDARG00000029043	5.73018	6.85474	6.33804	5.67856	4.03166	4.93564	5.41317	5.77811	8.10487	10.5559	8.93929	17.6051	14.3767	15.2694	14.4824
ENSDARG00000029058	151.281	154.135	106.451	102.848	102.826	85.1989	66.5413	59.6702	45.9031	41.8177	39.7223	27.6617	29.2236	24.986	16.5316
ENSDARG00000029063	31.8901	33.6133	44.6433	46.8828	31.3853	49.7978	40.4383	54.1781	88.4605	52.2991	78.766	105	57.68	67.8081	68.3411
ENSDARG00000029069	3789.47	3658.37	2546.24	3347.24	4568.72	2924.02	2453.13	2061.65	1663	1696.53	1416.04	961.936	1121.17	1113.6	1682.54
ENSDARG00000029071	17.988	17.1181	13.5105	20.5016	19.4541	11.9013	9.13835	8.05412	7.56398	4.27093	4.81464	4.84718	3.45349	3.38093	2.64752
ENSDARG00000029075	38.5135	34.2752	29.2473	71.378	58.9649	62.8836	113.791	135.889	122.771	110.132	165.527	73.2768	118.891	122.342	50.1779
ENSDARG00000029107	46.968	39.2368	40.6008	39.0553	44.5627	33.1561	35.4728	26.097	32.1003	38.4789	41.7517	47.3393	70.056	63.0968	36.9857
ENSDARG00000029124	6.6975	3.90487	3.77577	4.58738	3.34	2.04767	2.71735	4.20724	2.72153	2.68901	3.503	2.68979	2.31823	2.42083	1.18481
ENSDARG00000029133	11.167	9.67358	10.0566	9.02447	5.45858	9.0669	5.21376	7.63256	8.09376	5.03266	6.7369	6.74825	4.42505	4.68656	4.68775
ENSDARG00000029157	18.5581	18.0597	14.7439	11.8461	6.54723	11.4951	7.01255	10.1979	9.98318	7.20364	8.85862	11.0107	7.93854	7.23422	8.95033
ENSDARG00000029170	20.5128	17.0472	15.746	21.4582	16.7635	16.9892	17.7949	18.9324	18.9565	13.4859	18.1665	21.3092	12.7653	13.2893	9.69924
ENSDARG00000029179	22	24.8946	18.9688	13.5322	10.8553	19.8355	10.8149	13.5167	12.3976	8.7661	10.5173	5.01768	7.65097	8.74964	10.6581
ENSDARG00000029204	17.9382	16.8131	11.7657	9.14791	7.18625	13.2408	4.11541	5.57404	7.09182	2.53737	3.36037	2.58952	1.50952	1.8062	4.59677
ENSDARG00000029230	10.3802	12.0986	63.6805	148.706	194.218	101.024	203.033	170.37	149.153	241.913	219.572	69.4254	183.73	214.903	71.3749
ENSDARG00000029234	1.9008	1.70175	1.11265	2.18516	1.5775	0.995556	2.20749	2.36373	2.0129	1.79897	2.40531	6.02664	2.24278	2.52849	1.86083
ENSDARG00000029250	6.77455	6.86621	7.96931	5.91742	4.84563	6.41365	5.30832	9.52317	7.35365	8.75516	11.6305	10.985	12.3739	12.162	12.4637
ENSDARG00000029263	22.2989	22.2657	12.7961	15.0546	10.3662	14.1051	9.6364	11.5446	11.7486	9.23992	11.2405	10.3838	9.33229	9.62803	11.6474
ENSDARG00000029291	4.07865	3.86424	6.05055	7.07601	5.46186	5.72756	6.25903	5.74182	7.11123	5.00353	7.87164	7.05514	7.06429	8.71576	6.78296
ENSDARG00000029305	4.25341	4.30911	5.77338	6.66787	5.94292	5.78226	7.83727	7.13532	7.88918	5.97353	7.69035	16.5115	6.40845	4.79161	7.05058
ENSDARG00000029331	14.69	14.4391	16.3662	18.919	16.6731	15.9435	16.1642	16.578	14.4192	16.5205	19.4529	18.2357	18.4192	22.5472	12.8047
ENSDARG00000029353	46.367	47.1297	57.3201	42.1312	29.9996	49.7059	35.2445	37.3329	41.6176	31.1114	31.9891	54.6113	22.6853	24.8121	29.3767
ENSDARG00000029370	9.19039	7.55111	8.18717	9.9274	8.58966	6.61388	9.33038	11.7699	9.20042	8.78116	16.6317	15.6452	13.3657	14.7447	12.9444
ENSDARG00000029402	10.8787	9.79328	8.87909	9.98429	10.4538	7.218	9.01507	9.34277	6.84954	9.87743	14.4966	9.17382	14.0629	16.0213	9.98941
ENSDARG00000029406	87.2119	94.7784	63.2869	51.3655	41.4096	52.3296	38.3976	42.1052	34.5363	23.9896	18.2075	19.9385	9.29823	13.9072	21.7807
ENSDARG00000029415	54.6199	53.6361	53.2495	61.1192	62.6254	53.9878	47.6773	45.7664	47.358	43.3514	43.7015	44.5408	45.9631	39.2835	28.8639
ENSDARG00000029439	16.8918	13.8083	26.9994	32.3424	14.0392	66.697	36.3503	61.0438	103.42	62.8522	82.4828	80.6936	77.3805	71.2571	51.1597
ENSDARG00000029443	30.9851	33.2865	39.198	38.9793	35.8408	43.0087	41.1872	45.4356	48.2192	36.1034	49.9153	91.8787	40.3107	40.9168	75.5409
ENSDARG00000029457	8.63528	6.81433	6.55958	6.51931	3.85632	6.9986	4.79127	7.02769	4.77796	2.09415	3.92847	4.59495	2.16774	2.37734	2.41323
ENSDARG00000029463	23.9467	19.7686	18.5965	19.6774	11.7725	15.2835	12.0769	16.3745	15.0874	9.8085	14.3737	15.2536	10.0037	11.1715	8.92573
ENSDARG00000029473	3.91231	4.6144	6.54001	4.26564	4.55028	3.28882	2.18735	3.50998	3.39939	1.765	1.62866	3.14659	1.41096	1.84907	2.6441
ENSDARG00000029476	3.61848	3.15029	8.89599	8.43095	4.88783	8.21572	10.1163	11.7781	18.4363	12.1605	19.8538	25.0519	16.2022	16.3956	26.584
ENSDARG00000029480	1.5491	1.60246	1.58099	1.96539	1.20114	1.40504	2.00098	2.66378	1.97415	1.74715	2.948	2.4439	2.1416	2.2442	1.49772
ENSDARG00000029493	6.31507	10.4222	7.84544	7.58537	5.28267	6.52642	6.9279	12.9977	13.1062	5.1912	12.7959	48.0321	9.19983	17.3667	7.49573
ENSDARG00000029497	2.71893	2.49423	4.72584	13.7504	10.2287	12.1009	8.35786	9.80247	12.3315	3.93539	7.75537	7.45749	3.81335	2.7377	2.06443
ENSDARG00000029500	1067.72	1186.11	888.301	1088.76	1254.73	746.967	1236.85	1055.77	851.534	1336.59	1313.31	891.798	1746.45	1641.27	1368.81
ENSDARG00000029524	66.698	68.0677	47.6505	31.4044	25.3402	36.7922	20.6872	21.6061	29.9675	25.0698	26.7735	33.5073	29.4344	33.4575	24.9741
ENSDARG00000029581	19.1485	25.686	25.9096	23.3884	17.8364	20.6195	20.9547	24.5695	31.3908	27.9401	33.6085	45.9794	34.062	35.6024	44.7341
ENSDARG00000029587	22.7847	19.7691	36.8094	27.2578	24.625	36.3972	32.173	38.0008	70.9123	47.7166	38.9054	71.4959	47.5639	47.5745	96.9655
ENSDARG00000029612	22.8232	21.0374	23.6783	18.5649	13.5402	20.2924	14.4905	18.8634	18.0825	12.3055	17.2427	22.3129	13.0555	12.9539	12.4604
ENSDARG00000029668	1.53887	1.45798	0.507324	1.36292	1.06453	0.523326	1.58201	1.90681	0.77081	2.02191	2.70378	1.85233	2.5106	3.00785	0.999248
ENSDARG00000029689	28.1717	22.8578	29.5043	43.9847	26.7995	28.3676	39.9695	39.7921	29.7043	27.4815	37.8435	30.4478	27.6579	35.7282	30.1792
ENSDARG00000029695	31.3928	28.5611	28.0793	59.9904	46.5118	49.0293	33.3283	32.3786	45.524	21.889	24.366	99.6888	14.69	17.5772	12.01
ENSDARG00000029722	5.54567	5.09493	1.37652	3.10154	2.73636	0.66793	2.0638	2.23169	0.874488	1.39309	0.979409	1.18871	0.742435	1.5229	0.69565
ENSDARG00000029724	44.475	44.4316	41.7643	31.7596	24.6971	27.5257	17.2634	14.9218	19.2689	11.965	13.3665	17.0202	12.8614	12.5257	10.5319
ENSDARG00000029751	6.17988	6.38728	8.58081	13.799	13.3588	8.81578	11.7518	15.289	11.8458	10.8668	18.2422	27.0067	14.4194	16.7281	9.52394
ENSDARG00000029761	47.2653	35.9094	30.3608	37.5424	24.1941	26.2021	20.6079	27.8248	25.7759	22.1115	28.0109	22.8492	22.4437	26.6292	12.2328
ENSDARG00000029766	4.34433	3.22728	4.85247	14.2903	10.182	5.31563	12.4052	16.322	8.08049	10.5038	22.298	14.3672	11.1959	14.2663	6.85733
ENSDARG00000029795	42.1639	34.0998	48.8574	41.968	39.3526	30.5773	24.8682	19.0696	23.0772	18.0139	22.5364	21.4161	17.2296	20.0669	18.8117
ENSDARG00000029818	94.0022	101.921	106.617	105.18	85.9905	93.7687	102.05	96.4283	99.32	100.041	121.137	90.2461	119.248	134.769	100.506
ENSDARG00000029830	6.86207	8.93935	15.5311	11.8314	10.2423	9.79378	12.4787	12.5693	7.62859	18.8034	15.3305	16.8153	33.5161	32.4744	31.4041
ENSDARG00000029832	8.72767	7.56011	11.6461	5.53074	6.42887	5.55621	3.69054	4.11082	5.03315	4.97642	5.57097	4.66166	4.97788	4.18472	3.17318
ENSDARG00000029856	38.1212	37.9152	23.629	20.4938	16.0054	21.3772	11.4944	11.6549	8.60765	7.1973	8.78282	3.04564	3.72616	5.11417	3.59403
ENSDARG00000029866	2.59386	1.98941	1.70398	1.49976	2.96097	1.24964	3.44217	3.22403	3.15531	2.27537	2.27957	3.05796	1.33391	1.80336	0.681737
ENSDARG00000029890	0.128664	0	1.88592	0.6249	0.698341	1.11575	2.18782	1.41405	1.70426	2.84422	1.87465	2.34028	2.02107	3.62746	5.68114
ENSDARG00000029894	10.9991	8.80146	5.57486	5.84744	4.70603	4.51133	1.68497	3.13098	1.75787	0.616076	1.08283	1.50198	0.291852	0.374157	1.3673
ENSDARG00000029905	34.9088	33.5341	47.9071	59.6363	52.7534	50.1611	51.3409	47.1782	52.4928	44.3884	54.521	36.3395	47.2335	48.0353	45.3746
ENSDARG00000029928	23.7618	22.9795	22.3761	22.7623	18.3748	14.9162	14.5855	14.2408	10.9818	10.7415	9.99813	12.393	9.40659	9.37185	12.5408
ENSDARG00000029936	21.2911	16.8439	20.7064	28.9681	27.5608	24.6073	35.8923	33.4841	34.1841	28.7228	33.4238	47.2311	31.1783	29.306	18.9921
ENSDARG00000029944	4.73316	5.17424	4.55191	3.65453	3.04656	3.81508	2.40763	2.50089	2.41133	1.64882	1.73881	2.79001	0.863834	1.40531	1.50716
ENSDARG00000029995	159.222	136.746	329.521	281.473	273.06	476.019	309.247	400.899	524.407	312.737	270.262	269.503	209.326	233.425	209.492
ENSDARG00000030038	27.9399	30.6634	22.2917	24.254	20.1854	21.5612	16.1829	16.4417	15.191	15.4292	17.1309	12.3921	15.639	14.2573	12.2113
ENSDARG00000030092	32.9762	33.8915	20.7682	24.3722	27.885	14.2463	19.3683	12.8684	8.13907	12.6116	14.9711	8.47553	12.598	12.7762	7.12204
ENSDARG00000030106	35.7577	29.0178	66.0849	73.4247	68.4238	71.3424	82.1443	73.4199	76.1801	64.9445	87.0033	72.2157	76.9259	88.9731	40.2491
ENSDARG00000030108	13.2762	13.632	10.6079	8.84495	9.93475	7.18298	6.56634	5.85671	6.97103	5.44195	6.61666	9.69299	13.6482	11.4781	6.84167
ENSDARG00000030129	1.32216	1.97787	1.49999	1.89265	1.51078	1.35775	1.84065	1.33837	1.31677	1.85876	3.10928	6.04736	2.59608	2.73263	1.9844
ENSDARG00000030155	64.1	68.4035	43.3211	44.4428	35.1037	41.4678	30.6757	33.4661	31.6672	29.0962	31.1315	21.6041	22.3461	23.8073	20.5143
ENSDARG00000030156	5.02981	3.96584	3.75468	4.19719	2.71778	3.6104	2.32794	2.44241	2.42734	1.27481	2.2297	2.79716	0.994242	1.66552	2.17371
ENSDARG00000030161	20.2458	23.7666	18.7962	17.3804	15.1416	14.3419	12.2052	12.9714	12.5181	11.2051	11.6873	12.6071	12.0741	11.3104	10.1697
ENSDARG00000030166	27.8138	38.8192	33.2648	37.1853	32.826	30.6178	21.4721	27.7559	35.5589	28.3733	41.3482	51.4773	40.7151	38.7464	79.1417
ENSDARG00000030173	8.96552	5.61925	6.54097	11.6564	7.29924	7.92424	10.2937	13.3272	8.87405	10.6082	14.0007	8.64156	13.6092	12.7078	7.16883
ENSDARG00000030177	46.6245	48.1812	44.9014	45.5635	51.1054	37.8369	31.4354	24.8803	24.8135	20.087	19.1745	17.5729	14.9504	15.7119	13.9218
ENSDARG00000030215	433.267	392.535	686.728	408.085	302.7	779.835	184.514	197.994	106.342	101.158	112.312	19.2116	42.6128	47.015	43.4473
ENSDARG00000030237	57.7517	58.1447	54.4754	49.9208	41.6724	49.6178	40.0994	45.4578	37.275	30.859	36.5608	30.2502	27.867	25.9256	28.0609
ENSDARG00000030241	71.3308	68.6387	44.8999	52.3188	71.393	40.2133	61.3737	45.7504	40.8732	77.0625	73.9492	52.1143	113.538	103.52	69.981
ENSDARG00000030262	2.61505	3.05568	4.6598	2.4555	1.18279	2.51968	0.823457	1.916	0.989669	1.3649	1.10071	0.528503	1.71157	1.93094	2.16501
ENSDARG00000030270	955.01	967.411	406.109	302.763	354.135	290.625	106	135.145	82.0656	43.8834	45.4133	37.2555	37.1575	33.8049	73.4821
ENSDARG00000030278	132.279	117.106	114.423	122.4	134.19	100.681	90.2312	80.7127	87.6069	64.163	73.7554	71.2607	66.9569	68.931	55.3101
ENSDARG00000030297	9.42439	10.4452	7.60844	9.06818	7.07766	7.7261	8.04209	7.57279	6.77164	4.934	6.34757	6.62594	4.29892	4.14044	4.90723
ENSDARG00000030364	6.44984	4.65068	4.28161	3.71475	3.30453	4.04226	3.45091	2.92742	3.24021	1.73492	2.27314	1.90337	1.513	1.37933	2.15274
ENSDARG00000030367	15.7379	16.7698	13.3373	16.2591	11.5563	13.3473	10.4688	11.2419	7.53605	8.68328	9.90469	6.29906	6.7621	7.59393	5.91122
ENSDARG00000030408	580.916	670.48	630.813	578.398	473.074	589.979	556.045	621.672	677.161	678.675	662.991	781.626	730.524	687.176	1087.87
ENSDARG00000030411	819.294	795.669	981.071	710.956	636.693	1012.61	1046.23	996.665	1147.91	1244.96	1071.48	917.98	1280.01	1381	1349
ENSDARG00000030440	60.5631	59.5705	102.747	263.645	206.909	90.0246	212.668	210.2	123.725	163.522	243.344	135.906	203.044	217.874	188.554
ENSDARG00000030441	115.158	112.704	113.349	106.023	106.86	82.2708	88.3613	77.3771	65.2945	59.684	59.2507	56.055	52.5615	44.5172	58.0188
ENSDARG00000030449	34.7665	33.7665	37.8998	22.1633	13.8127	34.1132	13.1703	15.3925	13.1244	9.91252	10.3517	13.5937	6.58636	6.6143	12.6319
ENSDARG00000030465	12.4329	12.548	10.4942	11.4413	12.8096	9.57098	8.4317	7.71897	5.89394	5.71375	6.02558	8.09352	5.29359	4.6385	4.33399
ENSDARG00000030479	385.956	416.508	268.224	257.778	276.355	186.389	197.429	162.074	123.235	151.516	165.7	75.8735	140.537	151.062	89.567
ENSDARG00000030490	12.7252	11.7346	8.81102	7.96311	4.63671	7.0459	5.22397	8.91484	4.36	3.42542	4.71178	4.03577	3.19075	2.60495	3.82263
ENSDARG00000030494	6.27058	8.66387	7.60305	10.4055	6.97233	9.20447	11.2303	13.8787	12.2982	12.3335	14.2755	5.87441	9.55494	13.4827	10.9357
ENSDARG00000030514	16.3611	14.5763	13.4646	14.4456	9.61907	10.8767	8.73491	10.2562	8.45674	5.32293	7.8089	8.14969	5.72406	5.89651	7.96234
ENSDARG00000030530	3.59843	3.45034	9.60696	26.4893	18.1976	30.2023	27.1948	39.3094	36.2609	36.3389	41.6911	15.2021	31.8378	37.0185	34.9762
ENSDARG00000030537	100.644	97.7557	83.9044	79.649	63.4692	75.9643	50.4503	54.7858	61.772	62.93	72.885	104.163	86.75	82.7631	82.3354
ENSDARG00000030588	5.23328	4.11303	2.56377	2.94608	3.49675	2.66447	2.64041	1.68841	1.91303	2.19102	2.54165	0.721125	1.34284	1.07783	1.69586
ENSDARG00000030602	459.558	530.778	426.026	515.692	537.506	366.342	519.258	447.374	434.181	683.947	593.318	444.088	736.565	732.598	642.625
ENSDARG00000030604	7.98623	6.37618	12.9207	35.8242	33.9303	33.979	32.5511	30.7361	29.2901	27.1094	32.424	14.0547	23.5657	27.5123	4.49869
ENSDARG00000030616	2.72987	2.58636	10.737	6.93803	5.75079	5.59394	17.1687	18.9738	39.9805	21.6997	33.2363	63.1443	33.1522	40.2894	36.9455
ENSDARG00000030626	1.45933	0.663653	2.46619	2.77838	2.3234	2.65755	5.07321	5.82726	3.81076	5.32283	6.18032	2.83134	6.13199	8.69884	2.79224
ENSDARG00000030630	6.73846	4.27623	5.70041	4.32252	5.23306	4.4561	2.40214	4.59947	1.98481	2.16646	2.77869	0.578144	1.1234	2.1123	0.994127
ENSDARG00000030632	12.3613	10.6634	12.6488	9.85823	9.00664	7.61211	4.90726	5.55046	2.36639	2.43663	2.33601	0.680455	1.9833	1.79193	1.59284
ENSDARG00000030633	2.36878	3.13581	2.1823	2.34824	2.6565	1.78215	2.5596	3.06101	2.39468	2.45082	3.30951	2.45924	3.21758	3.82275	2.3432
ENSDARG00000030687	12.7258	10.2119	12.8135	24.922	16.3947	17.0224	21.4778	28.3318	27.733	19.6354	31.8071	21.0758	21.298	27.6053	9.75796
ENSDARG00000030703	5.16563	5.01798	2.64979	3.42984	1.47875	4.34722	2.40904	1.97622	3.09326	1.86703	2.60407	1.78401	1.47649	1.38262	1.68419
ENSDARG00000030716	105.071	103.972	78.012	84.3721	93.8866	64.456	69.2604	55.9203	55.2837	57.3145	62.1434	40.7005	52.2652	57.3066	37.2657
ENSDARG00000030723	12.9469	11.937	14.572	8.82025	6.32756	12.5585	7.63391	8.07742	9.86536	5.36229	6.03475	5.2244	4.30802	3.93714	8.39282
ENSDARG00000030753	5.76594	7.31223	9.63229	9.50978	10.459	9.65733	12.9649	9.43385	13.3542	10.9537	11.6681	18.663	11.3216	12.2767	11.8789
ENSDARG00000030756	35.4709	31.7179	43.3522	22.4719	11.6847	31.5035	12.7504	18.1377	22.079	8.04003	11.1744	17.8198	6.4397	6.78243	10.3737
ENSDARG00000030758	0.552135	0.741073	1.78523	3.79898	3.51707	2.67663	3.41206	3.49759	3.00375	3.13611	3.86592	2.83617	2.95877	2.64075	1.73535
ENSDARG00000030759	9.99902	9.13046	8.54332	7.07579	4.4612	5.42752	2.52174	2.98348	5.00843	2.50041	2.98845	3.38326	1.24374	1.77671	1.99776
ENSDARG00000030775	9.43611	9.51016	8.51331	10.6537	8.83287	7.3329	8.44899	9.46873	8.38436	9.01886	12.1412	15.2287	10.6066	13.1916	9.10794
ENSDARG00000030781	49.7596	51.2117	64.3886	44.0153	33.7076	57.0686	32.7381	39.5336	36.4155	24.5757	31.2791	18.9043	16.9364	17.6017	19.5366
ENSDARG00000030789	33.4563	32.3711	31.6049	32.9731	34.0429	27.0027	33.2423	34.7916	45.3581	32.4527	43.1574	69.9053	43.0969	40.5321	65.8849
ENSDARG00000030803	2.31215	1.26824	0.314775	2.83698	1.43108	0.615585	1.95431	2.22904	1.15136	3.47471	4.25536	4.5499	4.42048	4.28862	2.01499
ENSDARG00000030844	34.8797	33.6139	30.849	16.9987	12.4692	39.0214	12.2289	19.4303	32.1502	15.125	18.9193	22.3468	11.0026	9.05167	11.6324
ENSDARG00000030896	12.6889	17.2342	14.6895	24.996	16.2946	17.4416	23.89	17.7975	23.9268	23.7018	24.9091	44.8329	17.5973	17.4225	41.7923
ENSDARG00000030913	22.6544	18.1763	19.6738	20.4197	12.9422	18.0083	10.7969	16.9349	16.6065	8.8729	11.4982	17.7158	6.17142	6.20617	9.1807
ENSDARG00000030914	10.3942	11.2429	8.66331	11.1903	14.4174	10.1403	13.9922	9.36087	11.3094	11.0099	14.2189	16.2802	13.436	15.8733	12.9877
ENSDARG00000030915	4.00868	5.38042	47.8849	40.967	31.3522	46.1085	130.569	157.256	92.5268	298.614	269.564	149.288	310.827	300.708	295.773
ENSDARG00000030949	60.3781	57.6401	59.5188	69.2884	70.1047	57.3338	78.166	64.8228	78.1992	90.0315	84.6638	101.005	102.289	95.3626	103.886
ENSDARG00000030957	40.1558	41.1752	41.6902	43.0795	42.6476	43.3902	41.3555	42.4796	45.507	48.6911	49.5587	55.3448	50.0278	53.1003	58.3895
ENSDARG00000030975	4.5876	3.5371	1.74588	4.51772	3.83515	1.55473	2.77961	2.78173	0.598686	1.1948	2.2127	0.255768	0.714416	0.732712	0.232834
ENSDARG00000030980	9.71801	8.40652	29.0231	22.4365	28.4114	26.7678	24.2149	21.0253	29.9821	20.6262	24.3512	27.3255	21.847	25.2427	38.0902
ENSDARG00000030999	6.25098	6.60866	3.23846	3.17933	1.79591	2.90812	1.67271	2.03937	1.29453	1.63092	1.17267	0.840412	0.948201	1.10755	0.641658
ENSDARG00000031046	1.68954	2.17241	3.58985	3.39955	2.1288	5.66867	4.44618	5.13947	7.76425	6.28034	7.73671	9.45105	8.41209	8.14146	8.43706
ENSDARG00000031098	34.7243	30.5027	24.9303	28.219	25.5376	24.5501	18.4679	22.0363	20.4365	13.9771	16.0014	17.6136	15.7033	9.91105	13.9592
ENSDARG00000031138	4.87568	4.13819	2.62744	3.7494	1.47019	2.12873	1.15149	1.02332	1.53768	0.842038	1.97332	2.15552	2.0942	1.73872	0.934398
ENSDARG00000031150	2.87696	0.908573	2.89399	1.11783	0.694003	1.59393	0.724744	1.22961	0.635127	1.32495	0.372601	1.16287	0.282448	0.193121	0.882165
ENSDARG00000031164	173.811	174.667	250.431	167.127	131.924	274.242	193.222	227.647	243.49	274.002	266.312	358.611	351.487	342.325	415.961
ENSDARG00000031198	20.7179	24.6029	15.381	15.683	10.7241	16.8892	9.3859	12.0465	12.2845	9.67138	11.5701	10.3822	7.81457	9.89048	7.58178
ENSDARG00000031200	23.5263	21.0622	20.6158	22.1226	16.3052	19.0239	16.7101	17.8848	17.1747	14.8195	18.6266	14.5291	14.3828	15.0893	11.1225
ENSDARG00000031203	19.0821	21.4077	16.75	17.3313	11.3417	12.5452	13.7964	16.8455	15.5123	14.2766	26.2305	32.0913	25.3621	19.2139	41.1273
ENSDARG00000031222	12.0259	10.8845	8.37047	9.85428	6.68523	6.79705	5.55335	7.84513	5.40299	4.67203	7.30894	3.76787	5.5405	5.4118	2.16307
ENSDARG00000031246	4.34557	3.27975	5.14396	4.50733	5.99649	5.48227	6.88831	5.73376	10.1742	5.83429	7.86973	17.0439	4.84479	5.71049	9.75652
ENSDARG00000031261	39.4331	39.1258	31.0435	30.4839	33.7833	24.7794	25.4212	22.5974	21.4402	23.3442	23.3149	21.0912	22.5404	23.1176	15.7029
ENSDARG00000031293	34.9424	34.4742	34.8769	29.0304	32.5892	20.8142	23.968	21.3347	14.8642	17.714	18.5053	13.4121	18.4379	18.0918	14.369
ENSDARG00000031307	9.7468	10.2532	9.09174	8.05262	5.61654	8.64775	5.30828	6.86176	6.85888	5.97437	6.23304	4.94212	5.17613	4.9245	5.55192
ENSDARG00000031316	40.0762	37.897	21.4976	24.219	22.6237	17.4651	13.583	12.3981	14.9064	11.7643	14.115	12.9065	16.2937	18.4822	13.3674
ENSDARG00000031336	4.62769	4.18513	4.53419	23.2115	17.0875	14.3497	24.9185	29.013	28.8974	26.2334	44.7873	27.0801	38.5766	45.1985	11.6874
ENSDARG00000031346	27.0613	25.1945	28.0108	21.862	20.8442	22.0245	19.6793	17.6066	18.252	11.599	16.2659	17.5309	16.3746	15.1753	14.4801
ENSDARG00000031420	6.32746	6.4944	4.31906	3.45729	3.0408	3.19125	3.05097	3.19934	2.80622	3.09616	2.36882	4.19602	3.36486	3.1192	3.03156
ENSDARG00000031426	5.82555	7.42123	6.71982	11.7763	11.9639	13.0562	13.535	12.7255	27.1117	15.5897	21.7168	43.5937	23.2636	25.3654	25.4909
ENSDARG00000031434	28.1741	27.2246	24.2577	20.6326	17.9094	22.1846	14.8789	15.2691	21.3479	12.1447	16.2721	26.9717	8.61678	11.299	12.7927
ENSDARG00000031483	162.544	144.95	273.794	81.7127	44.7977	331.917	37.4875	88.6067	76.9522	22.9199	23.2549	5.59243	8.17016	6.76955	7.69302
ENSDARG00000031495	416.682	428.172	314.023	295.753	319.452	272.192	247.361	223.313	229.437	204.372	215.466	260.382	200.623	193.647	198.826
ENSDARG00000031506	9.28774	9.29843	8.99875	11.719	8.74821	9.20275	6.60304	9.69005	7.7003	5.86482	7.16145	7.2083	5.96922	5.54362	5.72518
ENSDARG00000031511	130.434	144.517	98.6558	100.191	110.238	87.6843	94.0999	80.3502	82.5086	144.79	115.961	142.667	232.639	207.485	136.652
ENSDARG00000031548	28.8645	27.5908	23.9512	22.9301	13.8569	24.0188	17.4675	20.8344	19.3601	15.7412	20.3757	12.0425	15.4036	16.8627	11.6988
ENSDARG00000031587	16.6309	14.6059	13.252	18.3329	13.7766	16.9134	14.3428	16.6006	16.398	13.0808	15.0653	18.0802	9.58558	10.4896	6.575
ENSDARG00000031588	0.322167	0.255542	0.562017	9.98505	4.41896	3.91452	7.79968	10.3476	3.34584	5.39652	6.53524	5.18611	4.66345	3.77953	0.951107
ENSDARG00000031600	9.52149	6.78641	7.60707	7.80638	7.4279	7.44884	9.98497	8.24027	10.0003	13.2757	16.2063	7.94436	24.6988	29.8171	11.2498
ENSDARG00000031616	11.2534	11.0883	16.8442	36.2041	35.9147	18.3464	35.1242	36.3612	25.0422	30.5981	43.5487	15.8293	26.0736	43.6926	14.4099
ENSDARG00000031647	1.56776	1.69754	2.83225	3.51711	2.87018	2.09055	4.16098	4.58101	4.69714	3.76478	5.87379	6.26149	6.77967	7.36673	5.87172
ENSDARG00000031657	21.7091	16.1943	29.2603	31.1465	29.9087	25.4255	20.1545	16.9114	24.4351	16.4333	16.9665	12.1033	15.8011	14.9495	14.3463
ENSDARG00000031664	12.6909	13.2676	8.11241	10.946	5.93806	7.35267	4.44411	5.6111	6.10712	4.63539	4.88837	1.98996	3.43708	4.0759	4.32753
ENSDARG00000031678	111.978	95.6441	219.855	107.516	55.2604	204.876	56.5328	82.8933	117.002	32.4925	50.5456	38.5563	21.6039	21.2974	53.3217
ENSDARG00000031683	11.9228	14.6711	11.7218	44.4896	29.3311	16.6016	39.3525	34.4232	48.9052	25.4456	30.577	216.865	18.5572	26.4259	49.756
ENSDARG00000031698	1.25939	1.19319	0.9745	1.72521	1.31452	2.10023	1.12871	1.33087	1.64984	0.386665	0.815534	0.815783	0.380437	0.45521	0.326758
ENSDARG00000031757	1.23078	0.624684	3.6384	4.18438	2.7039	3.55769	2.90672	2.9388	4.15884	3.40091	4.95281	4.53064	4.6607	4.64727	4.20526
ENSDARG00000031763	33.7291	33.839	23.0336	24.5867	18.0848	24.839	18.5546	20.1835	19.7446	17.8756	20.3843	16.3624	15.5526	14.4206	16.132
ENSDARG00000031774	12.8188	14.7018	15.1694	14.3674	10.1876	15.5267	14.9532	18.1093	28.0865	18.2125	23.8443	40.6959	21.0429	20.5367	40.7228
ENSDARG00000031775	44.4879	45.7372	31.9353	38.3631	37.3452	27.2471	26.0652	22.3732	18.821	16.866	19.2417	10.5975	15.8526	17.0967	11.6379
ENSDARG00000031776	231.895	246.198	212.427	237.711	301.376	226.886	354.116	257.389	400.608	486.775	522.1	1781.27	710.043	898.579	1003.73
ENSDARG00000031777	6.32449	4.97338	6.21653	9.27654	5.72117	5.8044	9.32037	12.048	10.711	9.14577	13.0851	13.9961	13.2255	12.8	15.8828
ENSDARG00000031809	2.82169	2.67336	2.19747	5.03972	3.37591	3.68353	2.92355	4.08479	2.49745	2.01212	2.82924	1.74759	0.714897	2.65787	1.50716
ENSDARG00000031817	1.35953	0.795567	0.758491	1.39829	1.88093	0.866881	2.15312	3.25931	1.0593	2.32031	2.56346	1.9799	2.5517	2.73783	1.28741
ENSDARG00000031891	22.7032	20.3726	22.6364	18.75	10.314	22.9112	10.1095	14.8389	15.2821	9.44234	11.9006	13.4416	8.34613	8.006	10.1663
ENSDARG00000031894	20.4225	19.7408	16.7617	13.8111	7.2728	17.3364	9.03579	11.1987	14.3572	8.35764	11.1741	9.69156	6.11652	6.9239	8.37071
ENSDARG00000031907	31.8375	31.1931	23.9642	26.353	20.6926	19.758	17.8461	15.588	17.2169	11.3407	15.0668	20.8279	10.6954	13.066	20.6814
ENSDARG00000031915	33.5567	40.7945	25.3343	29.4484	29.9582	24.2101	19.6116	21.6791	19.382	21.8533	25.2332	28.1374	26.3126	24.6638	18.895
ENSDARG00000031929	10.5088	12.3106	13.8368	22.9804	21.2136	17.3207	26.1145	20.7188	35.4117	21.4091	29.7681	71.4049	25.4117	20.7978	29.5248
ENSDARG00000031952	60.3494	67.3085	52.2488	62.7282	64.4911	91.4164	41.0351	53.6009	44.0787	38.941	42.0324	31.7482	40.4486	37.311	42.2463
[truncated: 5,345 more rows]
