# Supplementary material for: Dynamic network biomarker identifies cdkn1a-mediated bone mineralization in the triggering phase of osteoporosis
Source: Exp Mol Med. 2023 Jan 4;55(1):81–94. doi: 10.1038/s12276-022-00915-9 (PMC9898265; doi:10.1038/s12276-022-00915-9)
Supplement: Supplementary file 3 — Supplementary Table S5 [file 12276_2022_915_MOESM3_ESM.xls]

## Sheet: Sheet1
Osteoblast_differentiation	Osteoclast_differentiation
ACHE	ANXA2
ACVR1	ATP6AP1
ACVR2A	BGLAP
ACVR2B	CA2
ADAR	CAMK4
AKT1	CARTPT
ALPL	CCL3
ALYREF	CCN4
AMELX	CCR1
AREG	CD109
ASF1A	CD81
ATF4	CEBPB
ATP5F1B	CLDN18
ATP6AP1	CREB1
ATRAID	CSF1
AXIN2	CSF1R
BAMBI	CTNNB1
BCAP29	DCSTAMP
BGLAP	EFNA2
BMP2	EPHA2
BMP3	ESRRA
BMP4	FARP2
BMP6	FBN1
BMP7	FBXW7
BMPR1A	FOS
BMPR1B	FOXP1
BMPR2	FSHB
CAT	FSTL3
CBFB	GAB2
CCDC47	GLO1
CCL3	GPC3
CCN1	GPR137
CCN4	GPR137B
CDK6	GPR183
CEBPA	GPR55
CEBPB	GPR68
CHRD	IFNG
CITED1	IL12B
CLEC5A	IL17A
CLIC1	IL20
CLTC	IL23A
COL1A1	IL23R
COL6A1	IL4
CREB3L1	INPP5D
CRIM1	IREB2
CTHRC1	JUNB
CTNNB1	KLF10
CTNNBIP1	LILRB1
CYP24A1	LILRB3
DDR2	LILRB4
DDX21	LRRC17
DDX5	LRRK1
DHH	LTF
DHX9	MAFB
DLX5	MAPK14
DNAI3	MITF
DNAJC13	MTOR
EPHA2	NOTCH2
ESRRA	OCSTAMP
FASN	OSCAR
FBL	OSTM1
FBN2	PAFAH1B1
FBXO5	PIAS3
FERMT2	PIK3R1
FFAR4	POU4F1
FGF2	POU4F2
FGF23	PPARGC1B
FGFR2	PRXL2A
FHL2	RASSF2
FIGNL1	SBNO2
FZD1	SFRP1
GDF10	SH3PXD2A
GDF2	SLC9B2
GDPD2	SNX10
GLI1	SRC
GLI2	TCIRG1
GLI3	TCTA
GPNMB	TF
GREM1	TFE3
GTPBP4	TFRC
H3-5	TLR3
HAND2	TLR4
HDAC4	TMEM178A
HDAC7	TMEM64
HEMGN	TNF
HGF	TNFRSF11A
HNRNPC	TNFSF11
HNRNPU	TOB2
HOXA2	TRAF6
HSD17B4	TREM2
HSPE1	TYROBP
IARS1	UBASH3B
IBSP	ZNF675
ID3
IFITM1
IFT80
IGF1
IGF2
IGFBP5
IHH
IL6
IL6R
IL6ST
ILK
ITGA11
JAG1
JUNB
JUND
LEF1
LGR4
LIMD1
LOX
LRP3
LRP5
LRP5L
LTF
MAP2K6
MAPK11
MAPK14
MEF2C
MEF2D
MEN1
MRC2
MSX2
MT-RNR1
MYBBP1A
MYOC
NBR1
NELL1
NF1
NOCT
NOG
NOTCH1
NPNT
NPPC
OSTN
PDLIM7
PENK
PHB
PPARG
PRKACA
PRKD1
PSMC2
PTCH1
PTH1R
PTHLH
PTK2
RANBP3L
RASSF2
RBMX
RDH14
REST
RIOX1
RORB
RPS15
RRAS2
RRBP1
RSL1D1
RSPO2
RUNX2
SATB2
SEMA4D
SEMA7A
SFRP1
SFRP2
SHH
SHOX2
SIRT7
SKI
SMAD1
SMAD3
SMAD5
SMAD6
SMO
SMOC1
SNAI1
SNAI2
SND1
SNRNP200
SOX11
SOX2
SOX8
SOX9
SP7
SPP1
SUCO
SUFU
SYNCRIP
TCIRG1
TMEM119
TMEM64
TNC
TNF
TNN
TOB1
TP53INP2
TP63
TPM4
TRPM4
TWIST1
TWIST2
TWSG1
UCMA
UFL1
VCAN
VEGFC
WNT10B
WNT11
WNT3
WNT3A
WNT4
WNT7B
WWOX
WWTR1
YAP1
ZHX3
